# Supplementary material for: From microscale to microbial insights: validating high-throughput microvolume extraction (HiMEx) methods for marine microbial ecology
Source: ISME Commun. 2025 Nov 25;5(1):ycaf218. doi: 10.1093/ismeco/ycaf218 (PMC12721387; doi:10.1093/ismeco/ycaf218)
Supplement: Ghotbi_etal_SupplementaryTables_ycaf218 [file ghotbi_etal_supplementarytables_ycaf218.xlsx]

## Sheet: Tab. S1
Tab. S1. Values represent averages from 7 to 10 counted fields for each sample.
Date	Virus like particles/mL	Prokaryote-like particles/mL	Phytoplankton-like particles/mL
2022-08-05	4.45028e+07	4.02024e+06	636.868
2022-08-12	5.03626e+07	2.25184e+06	3997.35
2022-09-02	5.66965e+06	974372	1781.34
2022-09-30	2.05139e+07	7.55815e+06	1522.38
2022-10-07	3.87797e+07	3.43495e+06	17963.1
2022-11-15	6.97261e+06	2.24113e+06	291.617

## Sheet: Tab. S2
Tab. S2. Amplicon analysis Metadata files.
	#SampleID	Sample_code	Code_Replicate	KFTno	Month	Method	Subset for PERMANOVA test based on tested extraction methods	Extracted_volume	Size	Sample_blank	Purification	Type	Temp	Salinity	Library_size_16S	Library_size_16S_chloroplast	Library_size_18S	PCR amplification	original_name_as_found_in_SRA_NCBI_accession
Marine water samples metadata	PCRblank.22Mar23.ED	PCRblank-22Mar23-ED	Blank	Blank	NA	conventional	NA	50000	bulk	Blank	conventional	Blank	NA	NA	47	NA	NA	No Band	PCRblank-22Mar23-ED
	D2.PBS	Extractionblank	Blank	Blank	NA	FTPIG	NA	100	mv	Blank	Direct	Blank	NA	NA	0	NA	NA	No Band	D2-PBS
	D2.PBS.IG	No Band+B4	Blank	Blank	NA	FTPIG	NA	100	mv	Blank	Direct	Blank	NA	NA	0	NA	NA	No Band	D2-PBS-IG
	D3.Blank	Extractionblank	Blank	Blank	NA	FTPIG	NA	100	mv	Blank	Direct	Blank	NA	NA	0	NA	NA	No Band	D3-Blank
	D4.PBS.Vage2	Extractionblank	Blank	Blank	NA	FTPIG	NA	100	mv	Blank	Direct	Blank	NA	NA	0	NA	NA	No Band	D4-PBS-Vage2
	D4.PBS.Neg	Extractionblank	Blank	Blank	NA	FTPIG	NA	100	mv	Blank	Direct	Blank	NA	NA	0	NA	NA	No Band	D4-PBS-Neg
	D4.PBS.Vage1	Extractionblank	Blank	Blank	NA	FTPIG	NA	100	mv	Blank	Direct	Blank	NA	NA	1	NA	NA	No Band	D4-PBS-Vage1
	D3.PBS.IG	Extractionblank	Blank	Blank	NA	FTPIG	NA	100	mv	Blank	Direct	Blank	NA	NA	10	NA	NA	No Band	D3-PBS-IG
	D3.PBS.Prk.frozen	Extractionblank	Blank	Blank	NA	FTPIG	NA	100	mv	Blank	Direct	Blank	NA	NA	15	NA	NA	No Band	D3-PBS-Prk-frozen
	D8.Neg	mv-Neg	Blank	Blank	NA	FTPIG	NA	100	mv	Blank	Direct	Blank	NA	NA	17	NA	NA	No Band	D8-Neg
	neg.lib2.34	neg-lib2	Blank	Blank	NA	neg	NA	0	mv	Blank	neg	Blank	NA	NA	18	NA	NA	No Band	neg-lib2-34
	extractionblank.10Mar23.ED.1	Extractionblank	Blank	Blank	NA	conventional	NA	50000	bulk	Blank	conventional	Blank	NA	NA	35	NA	NA	No Band	extractionblank-10Mar23-ED-1
	D1.PBS	Extractionblank	Blank	Blank	NA	FTPIG	NA	100	mv	Blank	Direct	Blank	NA	NA	37	NA	NA	No Band	D1-PBS
	extractionblank.10Mar23.ED.4	Extractionblank	Blank	Blank	NA	conventional	NA	50000	bulk	Blank	conventional	Blank	NA	NA	39	NA	NA	No Band	extractionblank-10Mar23-ED-4
	extractionblank.10Mar23.ED.3	Extractionblank	Blank	Blank	NA	conventional	NA	50000	bulk	Blank	conventional	Blank	NA	NA	67	NA	NA	No Band	extractionblank-10Mar23-ED-3
	extractionblank.10Mar23.ED.5	Extractionblank	Blank	Blank	NA	conventional	NA	50000	bulk	Blank	conventional	Blank	NA	NA	76	NA	NA	No Band	extractionblank-10Mar23-ED-5
	extractionblank.10Mar23.ED.2	Extractionblank	Blank	Blank	NA	conventional	NA	50000	bulk	Blank	conventional	Blank	NA	NA	92	NA	NA	No Band	extractionblank-10Mar23-ED-2
	D4.PBS.IG	Extractionblank	Blank	Blank	NA	FTPIG	NA	100	mv	Blank	Direct	Blank	NA	NA	102	NA	NA	No Band	D4-PBS-IG
	PCRblank.21Nov22.62	PCR bulk blank	Blank	Blank	NA	Blank	NA	0	bulk	Blank	conventional	Blank	NA	NA	121	NA	NA	No Band	PCRblank-21Nov22-62
	PCRblank.11Nov22.53	PCR bulk blank	Blank	Blank	NA	Blank	NA	0	bulk	Blank	conventional	Blank	NA	NA	147	NA	NA	No Band	PCRblank-11Nov22-53
	PCRblank.28Oct22.33	PCR bulk blank	Blank	Blank	NA	Blank	NA	0	bulk	Blank	conventional	Blank	NA	NA	155	NA	NA	No Band	PCRblank-28Oct22-33
	D2.neg	Extractionblank	Blank	Blank	NA	FTPIG	NA	100	mv	Blank	Direct	Blank	NA	NA	260	NA	NA	No Band	D2-neg
	D1.PBS.IG	Extractionblank	Blank	Blank	NA	FTPIG	NA	100	mv	Blank	Direct	Blank	NA	NA	275	NA	NA	No Band	D1-PBS-IG
	D3.PBS.Prk.notfrozen	Extractionblank	Blank	Blank	NA	FTPIG	NA	100	mv	Blank	Direct	Blank	NA	NA	319	NA	NA	No Band	D3-PBS-Prk-notfrozen
	Filterblank.3um.18Nov22.60	Filterblank	Blank	Blank	NA	conventional	NA	0	bulk	Blank	conventional	Blank	NA	NA	336	NA	NA	No Band	Filterblank-3um-18Nov22-60
	Filterblank.10um.18Nov22.61	Filterblank	Blank	Blank	NA	conventional	NA	0	bulk	Blank	conventional	Blank	NA	NA	437	NA	NA	No Band	Filterblank-10um-18Nov22-61
	D1.Neg	Extractionblank	Blank	Blank	NA	FTPIG	NA	100	mv	Blank	Direct	Blank	NA	NA	498	NA	NA	No Band	D1-Neg
	neg-lib1-96	neg-lib1	Blank	Blank	NA	Blank	NA	0	mv	Blank	Direct	Blank	NA	NA	513	NA	NA	No Band	neg-lib1-96
	neg.dir.3lib	neg-dir	Blank	Blank	NA	Blank	NA	0	mv	Blank	Direct	Blank	NA	NA	581	NA	NA	No Band	neg-dir-3lib
	Extractionblank.18Nov22.63	Extractionblank	Blank	Blank	NA	conventional	NA	0	bulk	Blank	conventional	Blank	NA	NA	609	NA	NA	No Band	Extractionblank-18Nov22-63
	Filterblank.25Oct22.16	Filterblank	Blank	Blank	NA	conventional	NA	0	bulk	Blank	conventional	Blank	NA	NA	620	NA	NA	No Band	Filterblank-25Oct22-16
	extractionblank.8Nov22.52	Extractionblank	Blank	Blank	NA	conventional	NA	0	bulk	Blank	conventional	Blank	NA	NA	657	NA	NA	No Band	extractionblank-8Nov22-52
	D8.PBS.Prk	Extractionblank	Blank	Blank	NA	FTPIG	NA	100	mv	Blank	Direct	Blank	NA	NA	743	NA	NA	No Band	D8-PBS-Prk
	mv.Neg	neg-dir	Blank	Blank	NA	FTPIG	NA	0	mv	Blank	Direct	Blank	NA	NA	1086	NA	NA	No Band	mv-Neg
	Blank.62	Zymo DNA standard community	NA	NA	NA	FTPIG	NA	0	mv	Blank	Direct	Blank	NA	NA	1169	NA	NA	NA	Blank-62
	Blank.60	Zymo DNA standard community	NA	NA	NA	FTPIG	NA	0	mv	Blank	Direct	Blank	NA	NA	1259	NA	NA	NA	Blank-60
	D4.PBS.Prk	Extractionblank	Blank	Blank	NA	FTPIG	NA	100	mv	Blank	Direct	Blank	NA	NA	2050	NA	373	NA	D4-PBS-Prk
	D8.PBS	Extractionblank	Blank	Blank	NA	FTPIG	NA	100	mv	Blank	Direct	Blank	NA	NA	2071	NA	NA	NA	D8-PBS
	D8.PBS.IG	Extractionblank	Blank	Blank	NA	FTPIG	NA	100	mv	Blank	Direct	Blank	NA	NA	3830	NA	NA	NA	D8-PBS-IG
	extractionblank.10Mar23.ED.6	Extractionblank	Blank	Blank	NA	conventional	NA	50000	bulk	Blank	conventional	Blank	NA	NA	3997	NA	388	NA	extractionblank-10Mar23-ED-6
	D4.PBS	Extractionblank	Blank	Blank	NA	FTPIG	NA	100	mv	Blank	Direct	Spike	NA	NA	13014	NA	1713	Band	D4-PBS
	D3.PBS	Extractionblank	Blank	Blank	NA	FTPIG	NA	100	mv	Blank	Direct	Spike	NA	NA	32317	NA	5069	Band	D3-PBS
	D1.PBS.Prk	Extractionblank	Blank	Blank	NA	FTPIG	NA	100	mv	Blank	Direct	Blank	NA	NA	66	NA	NA	NA	D1-PBS-Prk
	D2.PBS.Prk	Extractionblank	Blank	Blank	NA	FTPIG	NA	100	mv	Blank	Direct	Blank	NA	NA	0	NA	NA	NA	D2-PBS-Prk
	Filterblank.26Oct22.spiked.32	FilterblankSpike	Spike	Spike	NA	Spike	NA	0	bulk	Spike	conventional	Spike	NA	NA	32306	NA	NA	Band	Filterblank-26Oct22-spiked-32
	extractionblank.7Nov22.46	ExtractionblankSpike	Spike	Spike	NA	Spike	NA	0	bulk	Spike	conventional	Spike	NA	NA	40494	NA	NA	Band	extractionblank-7Nov22-46
	GPT83a.0_2.500mL.05Aug22.spiked	GPT83a-0_2-500mL-05Aug22-spiked	83_Con_1	83	August	conventional	Con+FT+FTP	50000	bulk	Sample	conventional	KFT	19	16	8203	393	219	Band	GPT83a-0_2-500mL-05Aug22-spiked
	Microvol.GPT83.05Aug22.MG	Microvol-GPT83-05Aug22-MG	83_Con_2	83	August	conventional	Con+FT+FTP	50000	bulk	Sample	conventional	KFT	19	16	4680	1546	1092	Band	Microvol-GPT83-05Aug22-MG
	GPT83.02.500mL.05Aug22.spiked.ED	GPT83-02-500mL-05Aug22-spiked-ED	83_Con_3	83	August	conventional	Con+FT+FTP	50000	bulk	Sample	conventional	KFT	19	16	1691	52	NA	Band	GPT83-02-500mL-05Aug22-spiked-ED
	GPT83.0.2.500mL.5Aug22.9	GPT83-0.2-500mL-5Aug22-9	83_Con_4	83	August	conventional	Con+FT+FTP	50000	bulk	Sample	conventional	KFT	19	16	24953	609	418	Band	GPT83-0.2-500mL-5Aug22-9
	mv.gpt83.1	gpt83-FT	83_FT_1	83	August	FT	Con+FT+FTP	1000	mv	Sample	Direct	KFT	19	16	26915	6959	5399	Band	mv-gpt83-1
	mv.gpt83.2	gpt83-FT	83_FT_2	83	August	FT	Con+FT+FTP	1000	mv	Sample	Direct	KFT	19	16	1179	332	NA	Band	mv-gpt83-2
	mv.gpt83.3	gpt83-FTR	83_FT_3	83	August	FT	Con+FT+FTP	1000	mv	Sample	Direct	KFT	19	16	999	352	221	Band	mv-gpt83-3
	mv.gpt83.4	gpt83-FTR	83_FTP_1	83	August	FTP	Con+FT+FTP	1000	mv	Sample	Direct	KFT	19	16	5	NA	NA	No Band	mv-gpt83-4
	mv.gpt83.5	gpt83-FTPR	83_FTP_2	83	August	FTP	Con+FT+FTP	1000	mv	Sample	Direct	KFT	19	16	20568	6703	4786	Band	mv-gpt83-5
	mv.gpt83.6	gpt83-FTPR	83_FTP_3	83	August	FTP	Con+FT+FTP	1000	mv	Sample	Direct	KFT	19	16	83675	28502	21953	Band	mv-gpt83-6
	GPT85b.0_2.500mL.12Aug22.spiked	GPT85b-0_2-500mL-12Aug22-spiked	85_con_1	85	August	conventional	Con+FT+FTP	50000	bulk	Sample	conventional	KFT	21	16	16734	3197	1485	Band	GPT85b-0_2-500mL-12Aug22-spiked
	Microvol.GPT85.12Aug22.MG	Microvol-GPT85-12Aug22-MG	85_con_2	85	August	conventional	Con+FT+FTP	50000	bulk	Sample	conventional	KFT	19	15	1926	410	289	Band	Microvol-GPT85-12Aug22-MG
	GPT85.02.500mL.12Aug22.spiked.ED	GPT85-02-500mL-12Aug22-spiked-ED	85_Con_3	85	August	conventional	Con+FT+FTP	50000	bulk	Sample	conventional	KFT	21	15	6284	1019	515	Band	GPT85-02-500mL-12Aug22-spiked-ED
	GPT.85.12.Aug.22	GPT-85-12-Aug-22	85_Con_4	85	August	conventional	Con+FT+FTP	50000	bulk	Sample	conventional	KFT	21	15	32702	9823	6029	Band	GPT-85-12-Aug-22
	mv.gpt85.1	gpt85-FT	85_FT_1	85	August	FT	Con+FT+FTP	1000	mv	Sample	Direct	KFT	21	15	16467	5420	2877	Band	mv-gpt85-1
	mv.gpt85.2	gpt85-FT	85_FT_2	85	August	FT	Con+FT+FTP	1000	mv	Sample	Direct	KFT	21	15	4162	722	402	Band	mv-gpt85-2
	mv.gpt85.3	gpt85-FTR	85_FT_3	85	August	FT	Con+FT+FTP	1000	mv	Sample	Direct	KFT	21	15	2939	1021	577	Band	mv-gpt85-3
	mv.gpt85.4	gpt85-FTR	85_FTP_1	85	August	FTP	Con+FT+FTP	1000	mv	Sample	Direct	KFT	21	15	33704	10002	7430	Band	mv-gpt85-4
	mv.gpt85.5	gpt85-FTPR	85_FTP_2	85	August	FTP	Con+FT+FTP	1000	mv	Sample	Direct	KFT	21	15	24904	7925	5164	Band	mv-gpt85-5
	mv.gpt85.6	gpt85-FTPR	85_FTP_3	85	August	FTP	Con+FT+FTP	1000	mv	Sample	Direct	KFT	21	15	72449	23294	18902	Band	mv-gpt85-6
	GPT92a.0_2.500mL.02Sept22.spiked	GPT92a-0_2-500mL-02Sept22-spiked	92_con_1	92	September	conventional	Con+FTP+FTPIG	50000	bulk	Sample	conventional	KFT	20	15	7346	158	NA	Band	GPT92a-0_2-500mL-02Sept22-spiked
	GPT92c.0_2.500mL.02Sept22.spiked	GPT92c-0_2-500mL-02Sept22-spiked	92_con_2	92	September	conventional	Con+FTP+FTPIG	50000	bulk	Sample	conventional	KFT	20	15	8762	218	85	Band	GPT92c-0_2-500mL-02Sept22-spiked
	GPT92.02.500mL.02Sept22.spiked.ED	GPT92-02-500mL-02Sept22-spiked-ED	92_Con_3	92	September	conventional	Con+FTP+FTPIG	50000	bulk	Sample	conventional	KFT	20	15	5201	89	NA	Band	GPT92-02-500mL-02Sept22-spiked-ED
	gpt95R.121	gpt95R-FTP	92_FTP_1	92	September	FTP	Con+FTP+FTPIG	100	mv	Sample	Direct	KFT	18	15	20487	5471	5630	Band	gpt95R-121
	gpt95R.122	gpt95R-FTP	92_FTP_2	92	September	FTP	Con+FTP+FTPIG	100	mv	Sample	Direct	KFT	18	15	14821	2520	4745	Band	gpt95R-122
	gpt95R.123	gpt95R-FTP	92_FTP_3	92	September	FTP	Con+FTP+FTPIG	100	mv	Sample	Direct	KFT	18	15	15896	2551	3020	Band	gpt95R-123
	gpt95R.124	gpt95R-FTP	92_FTP_4	92	September	FTP	Con+FTP+FTPIG	100	mv	Sample	Direct	KFT	18	15	12920	4306	2774	Band	gpt95R-124
	gpt95R.125	gpt95R-FTPIG	92_FTPIG_1	92	September	FTPIG	Con+FTP+FTPIG	100	mv	Sample	Direct	KFT	18	15	25781	7109	4707	Band	gpt95R-125
	gpt95R.126	gpt95R-FTPIG	92_FTPIG_2	92	September	FTPIG	Con+FTP+FTPIG	100	mv	Sample	Direct	KFT	18	15	17499	4548	3209	Band	gpt95R-126
	gpt95R.127	gpt95R-FTPIG	92_FTPIG_3	92	September	FTPIG	Con+FTP+FTPIG	100	mv	Sample	Direct	KFT	18	15	27754	4514	3604	Band	gpt95R-127
	gpt95R.128	gpt95R-FTPIG-sp104	92_FTPIG_4	92	September	FTPIG	Con+FTP+FTPIG	100	mv	Sample	Direct	KFT	18	15	7146	1104	1440	Band	gpt95R-128
	GPT100.0.2.1000mL.30Sept22.spiked.7	GPT100-0.2-50mL-30Sept22-spiked-7	100_con_1	100	September	conventional	Con+FTP+FTPIG	50000	bulk	Sample	conventional	KFT	16	14	5391	166	63	Band	GPT100-0.2-1000mL-30Sept22-spiked-7
	GPT100.0.2.50mL.30Sept22.spiked.1	GPT100-0.2-50mL-30Sept22-spiked-1	100_con_2	100	September	conventional	Con+FTP+FTPIG	50000	bulk	Sample	conventional	KFT	16	14	14942	3368	2780	Band	GPT100-0.2-50mL-30Sept22-spiked-1
	Microvol.GPT100.30Sept22.MG.3	Microvol-GPT100-30Sept22-MG-3	100_con_3	100	September	conventional	Con+FTP+FTPIG	50000	bulk	Sample	conventional	KFT	16	14	3914	184	NA	Band	Microvol-GPT100-30Sept22-MG-3
	GPT100.0.2.50mL.30Sept22.spiked.2	GPT100-0.2-50mL-30Sept22-spiked-2	100_con_4	100	September	conventional	Con+FTP+FTPIG	50000	bulk	Sample	conventional	KFT	16	14	18758	3395	3080	Band	GPT100-0.2-50mL-30Sept22-spiked-2
	gpt100R.129	gpt100R-FTP	100_FTP_1	100	September	FTP	Con+FTP+FTPIG	100	mv	Sample	Direct	KFT	16	14	54602	2728	2264	Band	gpt100R-129
	gpt100R.130	gpt100R-FTP	100_FTP_2	100	September	FTP	Con+FTP+FTPIG	100	mv	Sample	Direct	KFT	16	14	24446	760	930	Band	gpt100R-130
	gpt100R.131	gpt100R-FTP	100_FTP_3	100	September	FTP	Con+FTP+FTPIG	100	mv	Sample	Direct	KFT	16	14	20632	2459	801	Band	gpt100R-131
	gpt100R.132	gpt100R-FTP	100_FTP_4	100	September	FTP	Con+FTP+FTPIG	100	mv	Sample	Direct	KFT	16	14	21908	2172	1507	Band	gpt100R-132
	gpt100R.133	gpt100R-FTPIG	100_FTPIG_1	100	September	FTPIG	Con+FTP+FTPIG	100	mv	Sample	Direct	KFT	16	14	11632	1570	602	Band	gpt100R-133
	gpt100R.134	gpt100R-FTPIG	100_FTPIG_2	100	September	FTPIG	Con+FTP+FTPIG	100	mv	Sample	Direct	KFT	16	14	12866	1478	745	Band	gpt100R-134
	gpt100R.135	gpt100R-FTPIG	100_FTPIG_3	100	September	FTPIG	Con+FTP+FTPIG	100	mv	Sample	Direct	KFT	16	14	15179	633	503	Band	gpt100R-135
	gpt100R.136	gpt100R-FTPIG-sp104	100_FTPIG_4_sp	100	September	FTPIG	Con+FTP+FTPIG	100	mv	Sample	Direct	KFT	16	14	12211	1564	390	Band	gpt100R-136
	GPT101a.0_2.500mL.04Oct22.spiked	GPT101a-0_2-500mL-04Oct22-spiked	101_con_1	101	October	conventional	Con+FT+FTP+FTPIG	50000	bulk	Sample	conventional	KFT	15	15	15224	566	222	Band	GPT101a-0_2-500mL-04Oct22-spiked
	GPT101b.0_2.500mL.04Oct22.spiked	GPT101b-0_2-500mL-04Oct22-spiked	101_con_2	101	October	conventional	Con+FT+FTP+FTPIG	50000	bulk	Sample	conventional	KFT	15	15	10012	226	NA	Band	GPT101b-0_2-500mL-04Oct22-spiked
	GPT101.02.500mL.4Oct22.spiked.ED	GPT101-02-500mL-4Oct22-spiked-ED	101_con_3	101	October	conventional	Con+FT+FTP+FTPIG	50000	bulk	Sample	conventional	KFT	15	15	4843	68	NA	Band	GPT101-02-500mL-4Oct22-spiked-ED
	GPT101.0.2.500mL.04Oct22.14	GPT101-0.2-500mL-04Oct22-14	101_con_4	101	October	conventional	Con+FT+FTP+FTPIG	50000	bulk	Sample	conventional	KFT	15	15	13896	479	262	Band	GPT101-0.2-500mL-04Oct22-14
	gpt.101.5	gpt-101-1000-FT	101_FT_1	101	October	FT	Con+FT+FTP+FTPIG	1000	mv	Sample	Direct	KFT	15	15	36990	8797	2661	Band	gpt-101-5
	gpt.101.6	gpt-101-400-FT	101_FT_2	101	October	FT	Con+FT+FTP+FTPIG	400	mv	Sample	Direct	KFT	15	15	24055	9240	3340	Band	gpt-101-6
	gpt.101.7	gpt-101-200-FT	101_FT_3	101	October	FT	Con+FT+FTP+FTPIG	200	mv	Sample	Direct	KFT	15	15	293	119	NA	Band	gpt-101-7
	gpt.101.8	gpt-101-100-FT	101_FT_4	101	October	FT	Con+FT+FTP+FTPIG	100	mv	Sample	Direct	KFT	15	15	11576	3651	1007	Band	gpt-101-8
	gpt.101.13	gpt-101-1000-FTP	101_FTP_1	101	October	FTP	Con+FT+FTP+FTPIG	1000	mv	Sample	Direct	KFT	15	15	20694	10076	NA	Band	gpt-101-13
	gpt.101.14	gpt-101-400-FTP	101_FTP_2	101	October	FTP	Con+FT+FTP+FTPIG	400	mv	Sample	Direct	KFT	15	15	17745	9860	NA	Band	gpt-101-14
	gpt.101.15	gpt-101-200-FTP	101_FTP_3	101	October	FTP	Con+FT+FTP+FTPIG	200	mv	Sample	Direct	KFT	15	15	5123	2242	NA	Band	gpt-101-15
	gpt.101.16	gpt-101-100-FTP	101_FTP_4	101	October	FTP	Con+FT+FTP+FTPIG	100	mv	Sample	Direct	KFT	15	15	34	4	NA	No Band	gpt-101-16
	gpt.101.21	gpt-101-1000-FTPIG20	101_FTPIG_1	101	October	FTPIG	Con+FT+FTP+FTPIG	1000	mv	Sample	Direct	KFT	15	15	70933	24679	NA	Band	gpt-101-21
	gpt.101.22	gpt-101-400-FTPIG20	101_FTPIG_2	101	October	FTPIG	Con+FT+FTP+FTPIG	400	mv	Sample	Direct	KFT	15	15	23749	6056	1701	Band	gpt-101-22
	gpt.101.23	gpt-101-200-FTPIG20	101_FTPIG_3	101	October	FTPIG	Con+FT+FTP+FTPIG	200	mv	Sample	Direct	KFT	15	15	1188	318	NA	No Band	gpt-101-23
	gpt.101.24	gpt-101-100-FTPIG20	101_FTPIG_4	101	October	FTPIG	Con+FT+FTP+FTPIG	100	mv	Sample	Direct	KFT	15	15	10287	3302	854	Band	gpt-101-24
	GPT102a.0_2.500mL.07Oct22.spiked	GPT102a-0_2-500mL-07Oct22-spiked	102_con_1	102	October	conventional	Con+FT+FTP+FTPIG	50000	bulk	Sample	conventional	KFT	15	9	10711	83	NA	Band	GPT102a-0_2-500mL-07Oct22-spiked
	GPT102b.0_2.500mL.07Oct22.spiked	GPT102b-0_2-500mL-07Oct22-spiked	102_con_2	102	October	conventional	Con+FT+FTP+FTPIG	50000	bulk	Sample	conventional	KFT	15	9	24286	928	304	Band	GPT102b-0_2-500mL-07Oct22-spiked
	GPT102.02.500mL.7Oct22.spiked.ED	GPT102-02-500mL-7Oct22-spiked-ED	102_con_3	102	October	conventional	Con+FT+FTP+FTPIG	50000	bulk	Sample	conventional	KFT	15	9	5795	24	NA	Band	GPT102-02-500mL-7Oct22-spiked-ED
	GPT102.0.2.500mL.07Oct22.15	GPT102-0.2-500mL-07Oct22-15	102_con_4	102	October	conventional	Con+FT+FTP+FTPIG	50000	bulk	Sample	conventional	KFT	15	9	12956	163	109	Band	GPT102-0.2-500mL-07Oct22-15
	gpt.102.2	gpt-102-400-FT	102_FT_1	102	October	FT	Con+FT+FTP+FTPIG	400	mv	Sample	Direct	KFT	15	9	2479	534	NA	NA	gpt-102-2
	gpt.102.3	gpt-102-200-FT	102_FT_2	102	October	FT	Con+FT+FTP+FTPIG	200	mv	Sample	Direct	KFT	15	9	24	NA	NA	No Band	gpt-102-3
	gpt.102.4	gpt-102-100-FT	102_FT_3	102	October	FT	Con+FT+FTP+FTPIG	100	mv	Sample	Direct	KFT	15	9	64358	5320	4947	Band	gpt-102-4
	gpt.102.1	gpt-102-1000-FT	102_FT_4	102	October	FT	Con+FT+FTP+FTPIG	1000	mv	Sample	Direct	KFT	15	9	30979	4992	2545	Band	gpt-102-1
	gpt.102.10	gpt-102-400-FTP	102_FTP_1	102	October	FTP	Con+FT+FTP+FTPIG	400	mv	Sample	Direct	KFT	15	9	0	NA	NA	No Band	gpt-102-10
	gpt.102.11	gpt-102-200-FTP	102_FTP_2	102	October	FTP	Con+FT+FTP+FTPIG	200	mv	Sample	Direct	KFT	15	9	77562	14038	NA	Band	gpt-102-11
	gpt.102.12	gpt-102-100-FTP	102_FTP_3	102	October	FTP	Con+FT+FTP+FTPIG	100	mv	Sample	Direct	KFT	15	9	4579	679	260	Band	gpt-102-12
	gpt.102.9	gpt-102-1000-FTP	102_FTP_4	102	October	FTP	Con+FT+FTP+FTPIG	1000	mv	Sample	Direct	KFT	15	9	0	2	NA	No Band	gpt-102-9
	gpt.102.17	gpt-102-1000-FTPIG20	102_FTPIG_1	102	October	FTPIG	Con+FT+FTP+FTPIG	1000	mv	Sample	Direct	KFT	15	9	4076	1050	226	Band	gpt-102-17
	gpt.102.18	gpt-102-400-FTPIG20	102_FTPIG_2	102	October	FTPIG	Con+FT+FTP+FTPIG	400	mv	Sample	Direct	KFT	15	9	0	1	NA	No Band	gpt-102-18
	gpt.102.19	gpt-102-200-FTPIG20	102_FTPIG_3	102	October	FTPIG	Con+FT+FTP+FTPIG	200	mv	Sample	Direct	KFT	15	9	72868	8011	NA	Band	gpt-102-19
	gpt.102.20	gpt-102-100-FTPIG20	102_FTPIG_4	102	October	FTPIG	Con+FT+FTP+FTPIG	100	mv	Sample	Direct	KFT	15	9	4294	443	269	Band	gpt-102-20
	GPT114a.0_2.500mL.15Nov22.spiked	GPT114a-0_2-500mL-15Nov22-spiked	114_con_1	114	November	conventional	Con+FTP+FTPIG	50000	bulk	Sample	conventional	KFT	12	21	24568	404	37	Band	GPT114a-0_2-500mL-15Nov22-spiked
	GPT114c.0_2.500mL.15Nov22.spiked	GPT114c-0_2-500mL-15Nov22-spiked	114_con_2	114	November	conventional	Con+FTP+FTPIG	50000	bulk	Sample	conventional	KFT	12	21	14630	319	26	Band	GPT114c-0_2-500mL-15Nov22-spiked
	GPT114.0.2.3.500mL.15Nov22.spiked.56	GPT114-0.2-3-500mL-15Nov22-spiked-56	114_con_3	114	November	conventional	Con+FTP+FTPIG	50000	bulk	Sample	conventional	KFT	12	21	34539	2141	1010	Band	GPT114-0.2-3-500mL-15Nov22-spiked-56
	GPT114.0.2.500mL.15Nov22.spiked.55	GPT114-0.2-500mL-15Nov22-spiked-55	114_con_4	114	November	conventional	Con+FTP+FTPIG	50000	bulk	Sample	conventional	KFT	12	21	14349	439	107	Band	GPT114-0.2-500mL-15Nov22-spiked-55
	gpt114.137	gpt114-FTP	114_FTP_1	114	November	FTP	Con+FTP+FTPIG	100	mv	Sample	Direct	KFT	12	21	25404	2034	1550	Band	gpt114-137
	gpt114.138	gpt114-FTP	114_FTP_2	114	November	FTP	Con+FTP+FTPIG	100	mv	Sample	Direct	KFT	12	21	20767	3265	1345	Band	gpt114-138
	gpt114.139	gpt114-FTP	114_FTP_3	114	November	FTP	Con+FTP+FTPIG	100	mv	Sample	Direct	KFT	12	21	18301	1869	1012	Band	gpt114-139
	gpt114.140	gpt114-FTP	114_FTP_4	114	November	FTP	Con+FTP+FTPIG	100	mv	Sample	Direct	KFT	12	21	16425	843	1029	Band	gpt114-140
	gpt114.141	gpt114-FTPIG	114_FTPIG_1	114	November	FTPIG	Con+FTP+FTPIG	100	mv	Sample	Direct	KFT	12	21	17391	2389	987	Band	gpt114-141
	gpt114.142	gpt114-FTPIG	114_FTPIG_2	114	November	FTPIG	Con+FTP+FTPIG	100	mv	Sample	Direct	KFT	12	21	19940	4698	1814	Band	gpt114-142
	gpt114.143	gpt114-FTPIG	114_FTPIG_3	114	November	FTPIG	Con+FTP+FTPIG	100	mv	Sample	Direct	KFT	12	21	16509	2033	2662	Band	gpt114-143
	gpt114.144	gpt114-FTPIG-sp104	114_FTPIG_4_sp	114	November	FTPIG	Con+FTP+FTPIG	100	mv	Sample	Direct	KFT	12	21	11276	587	171	Band	gpt114-144
	#SampleID	Sample_code	Code_Replicate	Condition	Month	Method	Subset for PERMANOVA test based on tested extraction methods	Extracted_volume	Size	Sample_blank	Purification	Type	Temp	Salinity	Library_size_16S	Library_size_16S_chloroplast	Library_size_18S	PCR amplification
Standard community metadata	neg-dir-3lib	blank	Blank	Neg	NA	FTPIG	NA	100	mv	Blank	Direct	Blank	NA	NA	62	NA	NA	No Band	neg-dir-3lib
	neg-lib1-96	PCR blank	Blank	Neg	NA	Blank	NA	100	mv	Blank	Direct	Blank	NA	NA	0	NA	NA	No Band	neg-lib1-96
	neg-lib2-34	PCR blank	Blank	Neg	NA	Blank	NA	100	mv	Blank	Direct	Blank	NA	NA	0	NA	NA	No Band	neg-lib2-34
	Pos-1.10-65	Zymo DNA standard community	DNA standard community	Pos	NA	FTPIG	NA	100	mv	Sample	Direct	Standard community	NA	NA	10515	NA	NA	Band	Pos-1.10-65
	pos-lib2-33	Zymo DNA standard community	DNA standard community	Pos	NA	FTPIG	NA	100	mv	Sample	Direct	Standard community	NA	NA	7791	NA	NA	Band	pos-lib2-33
	pos1-lib1-84	Zymo DNA standard community	DNA standard community	Pos	NA	FTPIG	NA	100	mv	Sample	Direct	Standard community	NA	NA	30079	NA	NA	Band	pos1-lib1-84
	pos2-lib1-90	Zymo DNA standard community	DNA standard community	Pos	NA	FTPIG	NA	100	mv	Sample	Direct	Standard community	NA	NA	34633	NA	NA	Band	pos2-lib1-90
	st104-100	Standard community_104	Standard community_104_1	Standard_10.4	NA	FTPIG	NA	100	mv	Sample	Direct	Standard community	NA	NA	40281	NA	NA	Band	st104-100
	st104-104	Standard community_104	Standard community_104_2	Standard_10.4	NA	FTPIG	NA	100	mv	Sample	Direct	Standard community	NA	NA	18740	NA	NA	Band	st104-104
	st104m-108	Standard community_104	Standard community_104_3	Standard_10.4_spiked	NA	FTPIG	NA	100	mv	Sample	Direct	Standard community	NA	NA	19998	NA	NA	Band	st104m-108
	st104m-112	Standard community_104	Standard community_104_4	Standard_104_spiked	NA	FTPIG	NA	100	mv	Sample	Direct	Standard community	NA	NA	19361	NA	NA	Band	st104m-112
	st105-103	Standard community_105	Standard community_105_1	Standard_105	NA	FTPIG	NA	100	mv	Sample	Direct	Standard community	NA	NA	19048	NA	NA	Band	st105-103
	st105-99	Standard community_105	Standard community_105_2	Standard_105	NA	FTPIG	NA	100	mv	Sample	Direct	Standard community	NA	NA	32196	NA	NA	Band	st105-99
	st105m-107	Standard community_105	Standard community_105_3	Standard_105_spiked	NA	FTPIG	NA	100	mv	Sample	Direct	Standard community	NA	NA	15423	NA	NA	Band	st105m-107
	st105m-111	Standard community_105	Standard community_105_4	Standard_105_spiked	NA	FTPIG	NA	100	mv	Sample	Direct	Standard community	NA	NA	25872	NA	NA	Band	st105m-111
	st106-102	Standard community_106	Standard community_106_1	Standard_106	NA	FTPIG	NA	100	mv	Sample	Direct	Standard community	NA	NA	27230	NA	NA	Band	st106-102
	st106-98	Standard community_106	Standard community_106_2	Standard_106	NA	FTPIG	NA	100	mv	Sample	Direct	Standard community	NA	NA	24060	NA	NA	Band	st106-98	Visual amplification report for marine HiMEx samples	Sample number	Percent
	st106m-106	Standard community_106	Standard community_106_3	Standard_106_spiked	NA	FTPIG	NA	100	mv	Sample	Direct	Standard community	NA	NA	18443	NA	NA	Band	st106m-106	Band	52	86.6667
	st106m-110	Standard community_106	Standard community_106_4	Standard_106_spiked	NA	FTPIG	NA	100	mv	Sample	Direct	Standard community	NA	NA	19482	NA	NA	Band	st106m-110	NoBand	7	11.6667
	st107-101	Standard community_107	Standard community_107_1	Standard_107	NA	FTPIG	NA	100	mv	Sample	Direct	Standard community	NA	NA	27835	NA	NA	Band	st107-101	NA	1	1.66667
	st107-97	Standard community_107	Standard community_107_2	Standard_107	NA	FTPIG	NA	100	mv	Sample	Direct	Standard community	NA	NA	32615	NA	NA	Band	st107-97	Total	60	100
	st107m-105	Standard community_107	Standard community_107_3	Standard_107_spiked	NA	FTPIG	NA	100	mv	Sample	Direct	Standard community	NA	NA	19807	NA	NA	Band	st107m-105
	st107m-109	Standard community_107	Standard community_107_4	Standard_107_spiked	NA	FTPIG	NA	100	mv	Sample	Direct	Standard community	NA	NA	29652	NA	NA	Band	st107m-109
Glossary Code_Replicate: represents different sample types with the number of their replications. Bulk: 500-mL conventional extraction mv: HiMEx(microvolume) KFT: Kiel Fjord Time series Salinity and temperature are rounded. Samples with library sizes below 1,000 for prokaryotes and below 100 for microalgae and microbial eukaryotes, as well as those marked as NA, were excluded from visualization, …

## Sheet: Tab. S3
Tab. S3. ASV table (16S rRNA gene) of standard microbial community with different cell number input. Some samples were spiked with specific cell numbers of internal control which were removed before analysis and making the plot.
#ASV ID	neg-dir-3lib	neg-lib1-96	neg-lib2-34	Pos-1.10-65	Pos-1.5-66	pos-lib2-33	pos1-lib1-84	pos2-lib1-90	st104-100	st104-104	st104m-108	st104m-112	st105-103	st105-99	st105m-107	st105m-111	st106-102	st106-98	st106m-106	st106m-110	st107-101	st107-97	st107m-105	st107m-109	Taxonomy
c728db0a39ffcd40e58dd84831880fde	0	0	0	2251	0	1619	6452	7274	12109	5711	6758	6046	5744	9859	4756	7875	8232	6277	5328	6250	8077	8846	5805	9217	d__Bacteria; p__Firmicutes; c__Bacilli; o__Bacillales; f__Bacillaceae; g__Bacillus; s__Bacillus_subtilis
ac164649e33237f799c1ffee4f344d5d	62	0	0	976	0	626	1744	2768	10345	4116	4590	3956	4632	8013	3741	5811	6301	6098	4521	4398	7098	8231	4730	7293	d__Bacteria; p__Proteobacteria; c__Gammaproteobacteria; o__Enterobacterales; f__Enterobacteriaceae; g__Escherichia-Shigella; s__Escherichia_coli
79f37fee0660e917bd1debe546718bad	0	0	0	896	0	603	1564	2434	6635	2620	2889	2547	2919	4820	2254	3599	4048	3918	2849	2842	4504	5270	3176	4651	d__Bacteria; p__Proteobacteria; c__Gammaproteobacteria; o__Enterobacterales; f__Enterobacteriaceae; g__Salmonella; s__Salmonella_enterica
e1aee885aa820fc1bbc8eea6c27cdc3d	0	0	0	1703	0	1299	5656	5590	3595	2519	1973	2974	2208	3538	1895	3556	3570	3088	2095	2542	3049	4160	2605	3443	d__Bacteria; p__Firmicutes; c__Bacilli; o__Lactobacillales; f__Lactobacillaceae; g__Lactobacillus; s__Lactobacillus_fermentum
ac70ecd361a0c67c771380f7aac46cc7	0	0	0	1472	0	1172	5065	5480	1802	920	855	875	812	1329	621	1164	1152	1061	784	709	1213	1384	764	1151	d__Bacteria; p__Firmicutes; c__Bacilli; o__Lactobacillales; f__Listeriaceae; g__Listeria; s__Listeria_monocytogenes
645dd8b575c7e7c0952933bbe90b4bb9	0	0	0	327	0	258	682	973	2494	1217	1273	1190	1190	2055	979	1575	1798	1689	1393	1192	1704	2164	1339	1666	d__Bacteria; p__Proteobacteria; c__Gammaproteobacteria; o__Pseudomonadales; f__Pseudomonadaceae; g__Pseudomonas; s__Pseudomonas_aeruginosa
4db5ac9fbbb89c5fc979475084c8c596	0	0	0	1089	0	817	3983	4454	1463	776	828	850	700	1129	550	1043	979	859	710	716	870	1124	599	895	d__Bacteria; p__Firmicutes; c__Bacilli; o__Lactobacillales; f__Enterococcaceae; g__Enterococcus; s__Enterococcus_faecalis
3a8a7409bdc33da14a01ec3e3313b9a7	0	0	0	1651	0	1306	4665	5262	748	464	393	503	352	635	298	592	498	456	310	362	563	559	332	633	d__Bacteria; p__Firmicutes; c__Bacilli; o__Staphylococcales; f__Staphylococcaceae; g__Staphylococcus; s__Staphylococcus_aureus
dd4ac7657b2665699cffd5a9b939a260	0	0	0	150	0	91	268	398	1090	397	439	420	491	818	329	657	652	614	453	471	757	877	457	703	d__Bacteria; p__Proteobacteria; c__Gammaproteobacteria; o__Enterobacterales; f__Enterobacteriaceae; g__Salmonella; s__Salmonella_enterica
1ae1bd31e0995f907062cc851d803bd7	0	0	0	0	22	0	0	0	0	0	17	50	0	0	14	12	0	0	0	35	0	0	24	51	d__Bacteria; p__Bacteroidota; c__Bacteroidia; o__Flavobacteriales; f__Flavobacteriaceae; g__Imtechella
39e27cbe03e2b71dbc8a5a1c8b8e7171	0	0	0	0	0	0	0	0	0	0	0	0	0	0	0	0	0	0	27	0	0	0	0	0	d__Bacteria; p__Bacteroidota; c__Bacteroidia; o__Flavobacteriales; f__Flavobacteriaceae; g__Imtechella
1b468de6094a372d7fbc7d58b16f81c6	0	0	0	0	9	0	0	0	0	0	0	0	0	0	0	0	0	0	5	12	0	0	0	11	d__Bacteria; p__Firmicutes; c__Bacilli; o__Bacillales; f__Bacillaceae; g__Allobacillus
ac3a3e27aa0a24e16938ecd9de1c1060	0	0	0	0	0	0	0	0	0	0	0	0	0	0	0	0	0	0	0	0	0	0	0	0	d__Bacteria; p__Firmicutes; c__Bacilli; o__Bacillales; f__Bacillaceae; g__Allobacillus
Hashcodes of spiked bacteria

## Sheet: Tab. S4
Tab.S4. Statistical output of Kruskal-Wallis test on sequence depth.
kruskal.test(LibrarySize ~ Method)
dunnTest(LibrarySize ~ Method, method = "holm")
Pairwise comparisons	Comparison	Z	P.unadj	P.adj	Significance
	conventional vs.FT	0.115396	0.908131	0.908131
	conventional vs.FTP	-1.74341	0.0812623	0.487574
	conventional vs.FTPIG	-1.55972	0.118827	0.594134
	FT vs. FTP	-0.481191	0.630381	1
	FT vs. FTPIG	-0.515924	0.605908	1
	FTP vs. FTPIG	1.15554	0.247868	0.991473

## Sheet: Tab. S5
Tab. S5-A1. PERMANOVA to compare variability in prokaryotic microbial community over different timepoints of KFT (Kiel Fjord time series) after rarefaction at 4000 sequence depth (72 samples).																	Tab. S5-A1. PERMANOVA to compare variability in prokaryotic microbial community over different timepoints of KFT (Kiel Fjord time series) after rarefaction at 1000 sequence depth (79 samples)																	Tab. S5-D1. PERMANOVA to compare variability in prokaryotic microbial community between different methods at each timepoint of KFT (Kiel Fjord time series) separately after rarefaction at 1000 sequence depth (79 samples)
pairwise.adonis2 (distance(physeq_rare, method = "bray") ~ KFTno , data = meta(physeq_rare), permutations = 9999)																	pairwise.adonis2 (distance(physeq_rare, method = "bray") ~ KFTno , data = meta(physeq_rare), permutations = 9999)																	pairwise.adonis2 (distance(physeq_101, method = "bray") ~ Method , data = meta(physeq_101), strata = 5 , p.adjust= "Holm", permutations = 999)
Pairs	Df	Sum Of Sqs	R2	F	Pr(>F)	Significance						83: 5 August					Pairs	Df	Sum Of Sqs	R2	F	Pr(>F)	Significance						83: 5 August					Pairs	Df	Sum Of Sqs	R2	F	Pr(>F)	Significance						83: 5 August
101 vs. 102	1	0.16579	0.10244	2.5109	0.025	*						85: 12 August					101 vs. 102	1	0.2164	0.09563	2.5378	0.011	*						85: 12 August					Conventional vs. FT	1	0.17355	0.45368	4.1522	1							85: 12 August
101 vs. 114	1	2.419	0.55189	29.559	0.001	***						92:2 September					101 vs. 114	1	2.4	0.52457	26.48	0.001	***						92:2 September					Conventional vs. FTP	1	0.20783	0.51594	5.3294	1							92:2 September
101 vs. 83	1	1.4584	0.50058	20.046	0.001	***						100: 30 September					101 vs. 83	1	1.4811	0.50266	20.214	0.001	***						100: 30 September					Conventional vs. FTPIG	1	0.19699	0.41085	4.1841	1							100: 30 September
101 vs. 85	1	1.6065	0.49136	21.253	0.001	***						101: 4October					101 vs. 85	1	1.6603	0.49774	21.802	0.001	***						101: 4October					FT vs. FTP	1	0.081344	0.27822	1.5418	0.1							101: 4October
101 vs. 92	1	2.0809	0.54979	28.087	0.001	***						102: 7October					101 vs. 92	1	2.0601	0.5345	26.409	0.001	***						102: 7October					FT vs. FTPIG	1	0.13227	0.30703	2.2153	0.032	*						102: 7October
101 vs. 100	1	0.76151	0.30222	10.395	0.001	***						114: 15 November					101 vs. 100	1	0.82938	0.30681	10.622	0.001	***						114: 15 November					FTP vs. FTPIG	1	0.09034	0.241	1.5876	0.134							114: 15 November
102 vs. 114	1	1.8664	0.47716	20.078	0.001	***											102 vs. 114	1	1.793	0.43657	17.046	0.001	***											pairwise.adonis2 (distance(physeq_102, method = "bray") ~ Method , data = meta(physeq_102), strata = 5 , p.adjust= "Holm", permutations = 999)
102 vs. 83	1	1.3532	0.46836	15.857	0.001	***											102 vs. 83	1	1.3745	0.46144	15.422	0.001	***
102 vs. 85	1	1.4733	0.45794	16.896	0.001	***											102 vs. 85	1	1.5484	0.46047	17.069	0.001	***											Pairs	Df	Sum Of Sqs	R2	F	Pr(>F)	Significance
102 vs. 92	1	1.7929	0.50111	21.093	0.001	***											102 vs. 92	1	1.7999	0.48217	19.554	0.001	***											Conventional vs. FT	1	0.31625	0.57126	6.6622	1
102 vs. 100	1	0.48489	0.20863	5.8	0.001	***											102 vs. 100	1	0.5563	0.21654	6.0804	0.001	***											Conventional vs. FTP	1	0.24038	0.56381	5.1703	1
114 vs. 83	1	2.0199	0.57296	24.151	0.001	***											114 vs. 83	1	1.971	0.53214	20.473	0.001	***											Conventional vs. FTPIG	1	0.25783	0.43636	3.8709	1
114 vs. 85	1	2.1689	0.55867	25.317	0.001	***											114 vs. 85	1	2.0524	0.51371	21.128	0.001	***											FT vs. FTP	1	0.067682	0.27457	1.1355	0.3
114 vs. 92	1	2.3166	0.56905	27.73	0.001	***											114 vs. 92	1	2.2585	0.52278	23.005	0.001	***											FT vs. FTPIG	1	0.12097	0.27072	1.4849	0.1
114 vs. 100	1	1.9176	0.51462	23.325	0.001	***											114 vs. 100	1	1.9149	0.47208	19.673	0.001	***											FTP vs. FTPIG	1	0.08751	0.24174	0.9564	0.7
83 vs. 85	1	0.13437	0.15999	2.2856	0.082	.											83 vs. 85	1	0.24307	0.16466	3.1538	0.004	**											pairwise.adonis2 (distance(physeq_114, method = "bray") ~ Method , data = meta(physeq_114), strata = 2 , p.adjust= "Holm", permutations = 999)
83 vs. 92	1	1.248	0.50054	17.037	0.001	***											83 vs. 92	1	1.2469	0.47978	15.678	0.001	***
83 vs. 100	1	1.1878	0.47753	16.452	0.001	***											83 vs. 100	1	1.2642	0.46894	15.894	0.001	***											Pairs	Df	Sum Of Sqs	R2	F	Pr(>F)	Significance
85 vs. 92	1	1.0215	0.41278	13.356	0.001	***											85 vs. 92	1	1.0298	0.39735	12.528	0.001	***											Conventional vs. FTP	1	0.21816	0.35437	3.2933	1
85 vs. 100	1	1.2857	0.4603	17.058	0.001	***											85 vs. 100	1	1.3429	0.44996	16.361	0.001	***											Conventional vs. FTPIG	1	0.25852	0.28274	2.3651	1
92 vs. 100	1	1.4144	0.47736	19.181	0.001	***											92 vs. 100	1	1.3919	0.44155	16.604	0.001	***											FTP vs. FTPIG	1	0.12002	0.16459	1.1821	1
																																		pairwise.adonis2 (distance(physeq_83, method = "bray") ~ Method , data = meta(physeq_83), strata = 2 , p.adjust= "Holm", permutations = 999)
adonis2(distance(physeq_rare, method = "bray") ~ Temperature*Salinity*Month , data = meta(physeq_rare), permutations = 9999)																	adonis2(distance(physeq_rare, method = "bray") ~ Temperature*Salinity*Month , data = meta(physeq_rare), permutations = 9999)
																																		Pairs	Df	Sum Of Sqs	R2	F	Pr(>F)	Significance
Main effect	Df	Sum Of Sqs	R2	F	Pr(>F)	Significance		Main effect	Df	Sum Of Sqs	R2	F	Pr(>F)	Significance			Main effect	Df	Sum Of Sqs	R2	F	Pr(>F)	Significance		Main effect	Df	Sum Of Sqs	R2	F					Conventional vs. FT	1	0.14025	0.34687	2.1244	1
Temperature	1	2.7238	0.21249	41.6667	0.0001	***		KFTno	6	8.1894	0.63888	19.166	0.0001	***			Temperature	1	2.9268	0.19487	36.0407	0.0001	***		KFTno	6	8.7578	0.58311	16.784	0.0001	***			Conventional vs. FTP	1	0.12211	0.33263	1.9937	1
Salinity	1	1.9618	0.15305	30.0102	0.0001	***		Residual	65	4.629	0.36112						Salinity	1	1.972	0.1313	24.2838	0.0001	***		Residual	72	6.2614	0.41689						FT vs. FTP	1	0.059257	0.39747	1.3193	1
Month	3	3.2105	0.25046	16.3703	0.0001	***		Total	71	12.8184	1						Month	3	3.383	0.22524	13.886	0.0001	***		Total	78	15.0192	1						pairwise.adonis2 (distance(physeq_85, method = "bray") ~ Method , data = meta(physeq_85), strata = 2 , p.adjust= "Holm", permutations = 999)
Temperature:Salinity	1	0.2512	0.0196	3.8432	0.0004	***											Temperature:Salinity	1	0.3222	0.02145	3.9676	0.0002	***
Temperature:Month	1	0.1319	0.01029	2.017	0.0354	*											Temperature:Month	1	0.1577	0.0105	1.9415	0.0314	*											Pairs	Df	Sum Of Sqs	R2	F	Pr(>F)	Significance
Salinity:Month	1	0.4208	0.03283	6.437	0.0001	***											Salinity:Month	2	0.6543	0.04356	4.0285	0.0001	***											Conventional vs. FT	1	0.13134	0.30609	2.2056	1
Residual	63	4.1184	0.32129														Residual	69	5.6033	0.37308														Conventional vs. FTP	1	0.26746	0.50706	5.1433	1
Total	71	12.8184	1														Total	78	15.0192	1														FT vs. FTP	1	0.10055	0.33548	2.0193	1
																																		pairwise.adonis2 (distance(physeq_92, method = "bray") ~ Method , data = meta(physeq_92), strata = 2 , p.adjust= "Holm", permutations = 999)
Tab. S5.A2. PERMANOVA to compare variability in prokaryotic microbial community among different extraction methods after rarefaction at 4000 sequence depth (72 samples).
First subset																																		Pairs	Df	Sum Of Sqs	R2	F	Pr(>F)	Significance
pairwise.adonis2 (distance(subset_August = Con+FT+FTP, method = "bray") ~ Method , strata = 3 , p.adjust= "Holm", permutations 999)																																		Conventional vs. FTP	1	0.34055	0.67759	10.508	1
																																		Conventional vs. FTPIG	1	0.41075	0.64362	9.03	1
Pairs	Df	Sum Of Sqs	R2	F	Pr(>F)	Significance																												FTP vs. FTPIG	1	0.07799	0.21879	1.6804	1
Conventional vs. FT	1	0.10942	0.18898	1.6311	1																													pairwise.adonis2 (distance(physeq_100, method = "bray") ~ Method , data = meta(physeq_100), strata = 2 , p.adjust= "Holm", permutations = 999)
Conventional vs. FTP	1	0.20527	0.30596	3.9675	1
FT vs. FTP	1	0.089707	0.33418	3.0114	1																													Pairs	Df	Sum Of Sqs	R2	F	Pr(>F)	Significance
																																		Conventional vs. FTP	1	0.12068	0.18966	1.4043	1
Second subset																																		Conventional vs. FTPIG	1	0.13984	0.17383	1.2624	1
pairwise.adonis2 (distance(subset_Sep_Nov=Con+FTP+FTPIG, method = "bray") ~ Method , strata = 3 ,p.adjust= "Holm", permutations 999, strata = KFTno)																																		FTP vs. FTPIG	1	0.11041	0.18782	1.3875	1
Pairs	Df	Sum Of Sqs	R2	F	Pr(>F)	Significance
Conventional vs. FTP	1	0.3635	0.09436	2.0838	1
Conventional vs. FTPIG	1	0.4745	0.11132	2.5054	1
FTP vs. FTPIG	1	0.136	0.03754	0.858	1
Third subset
pairwise.adonis2 (distance(subset_October = Con+FT+FTP+FTPIG, method = "bray") ~ Method , strata = 3 , p.adjust= "Holm", permutations 999, strata = KFTno)
Pairs	Df	Sum Of Sqs	R2	F	Pr(>F)	Significance
Conventional vs. FT	1	0.42311	0.41672	8.5735	1
Conventional vs. FTP	1	0.37171	0.42283	8.0585	1
Conventional vs. FTPIG	1	0.39373	0.32745	6.3294	1
FT vs. FTP	1	0.10326	0.15455	1.6453	1
FT vs. FTPIG	1	0.20053	0.188	2.5467	1
FTP vs. FTPIG	1	0.10078	0.11424	1.2898	1
Tab. S5.A3. PERMANOVA to compare variability in prokaryotic microbial community among different extracted volumes (72 samples).
First subset
pairwise.adonis2 (distance(subset_August = Con+FT+FTP, method = "bray") ~ Method , strata = 3 , p.adjust= "Holm", permutations 999, strata = KFTno)
Pairs	Df	Sum Of Sqs	R2	F	Pr(>F)	Significance
50000_vs_1000		1	0.19192	0.22626	3.5091	1
Second subset
pairwise.adonis2 (distance(subset_Sep_Nov=Con+FTP+FTPIG, method = "bray") ~ Method , strata = 3 ,p.adjust= "Holm", permutations 999)
Pairs	Df	Sum Of Sqs	R2	F	Pr(>F)	Significance
50000 vs. 100	1	0.4917	0.07777	2.7828	1
Third subset
pairwise.adonis2 (distance(subset_October = Con+FT+FTP+FTPIG, method = "bray") ~ Extracted_volume , strata = 3 , p.adjust= "Holm", permutations 999, strata = KFTno)
Pairs	Df	Sum Of Sqs	R2	F	Pr(>F)	Significance
50000 vs. 1000	1	0.30962	0.35086	5.9456	1
50000 vs. 400	1	0.30228	0.38998	6.3929	1
50000 vs. 200	1	0.3324	0.36884	5.8438	1
50000 vs. 100	1	0.37712	0.39572	7.2035	1
1000 vs. 400	1	0.04262	0.07699	0.5839	1
1000 vs. 200	1	0.10888	0.15212	1.2558	1
1000 vs. 100	1	0.06403	0.09444	0.8343	1
400 vs. 200	1	0.12562	0.1986	1.4869	1
400 vs. 100	1	0.0544	0.09571	0.7408	1
200 vs. 100	1	0.13209	0.17801	1.5159	1
Adonis formulas and reports are written in the syntax of the R package Vegan (2.6-6.1) and pairwiseAdonis (0.4.1). Sequencing depth was rarefied to 1000 for prokaryotic and 100 for eukaryotic communities. P-values < 0.05 are displayed in bold and with stars (. < 0.1, * < 0.05, ** < 0.01 and *** < 0.001).
Tab. S5-B1. PERMANOVA to compare variability in microalgae community over different timepoints of KFT (Kiel Fjord time series) after rarefaction at 100 sequence depth (76 samples).																	Tab. S5-B1. PERMANOVA to compare variability in microalgae community over different timepoints of KFT (Kiel Fjord time series) after rarefaction at 500 sequence depth (59samples)
pairwise.adonis2 (distance(physeq_rare, method = "bray") ~ Method , strata = Null ,p.adjust= "Holm", permutations 999, strata = KFTno)																	pairwise.adonis2 (distance(physeq_rare, method = "bray") ~ Method , strata = Null ,p.adjust= "Holm", permutations 999, strata = KFTno)
Pairs	Df	Sum Of Sqs	R2	F	Pr(>F)	Significance						83: 5 August					Pairs	Df	Sum Of Sqs	R2	F	Pr(>F)	Significance						83: 5 August
101 vs.. 102	1	1.0003	0.27672	8.417	0.001	***						85: 12 August					101 vs.. 102	1	0.72114	0.33194	7.95	0.001	***						85: 12 August
101 vs. 114	1	3.2591	0.46176	20.59	0.001	***						92:2 September					101 vs. 114	1	2.411	0.52437	18.742	0.001	***						92:2 September
101 vs. 83	1	2.6361	0.50718	20.583	0.001	***						100: 30 September					101 vs. 83	1	1.8111	0.62965	22.102	0.001	***						100: 30 September
101 vs. 85	1	2.8378	0.44199	17.426	0.001	***						101: 4October					101 vs. 85	1	2.3909	0.51548	18.086	0.001	***						101: 4October
101 vs. 92	1	3.0375	0.54175	26.008	0.001	***						102: 7October					101 vs. 92	1	2.3562	0.67443	33.144	0.001	***						102: 7October
101 vs. 100	1	0.4558	0.10409	2.7883	0.003	**						114: 15 November					101 vs. 100	1	0.36922	0.12995	2.6884	0.003	**						114: 15 November
102 vs. 114	1	2.5181	0.45306	16.567	0.001	***											102 vs. 114	1	1.9055	0.47725	13.694	0.001	***
102 vs. 83	1	2.3347	0.56432	20.724	0.001	***											102 vs. 83	1	1.6406	0.6295	18.69	0.001	***
102 vs. 85	1	2.6435	0.48352	16.851	0.001	***											102 vs. 85	1	2.2059	0.50669	15.407	0.001	***
102 vs. 92	1	2.6452	0.59368	26.3	0.001	***											102 vs. 92	1	2.0852	0.6677	28.13	0.003	**
102 vs. 100	1	0.8921	0.21991	5.6382	0.002	**											102 vs. 100	1	0.8291	0.25898	5.592	0.001	***
114 vs. 83	1	1.2595	0.2966	7.5901	0.001	***											114 vs. 83	1	0.85017	0.33323	5.9971	0.001	***
114 vs. 85	1	1.7009	0.29793	8.4873	0.001	***											114 vs. 85	1	1.3685	0.32187	7.5942	0.001	***
114 vs.. 92	1	2.627	0.46728	17.544	0.001	***											114 vs. 92	1	2.1059	0.54286	17.813	0.001	***
114 vs. 100	1	2.2836	0.3443	11.552	0.001	***											114 vs. 100	1	1.9171	0.38151	10.486	0.002	**
83 vs. 85	1	0.5282	0.16012	3.0504	0.017	*											83 vs. 85	1	0.33515	0.15985	2.2831	0.092	.
83 vs. 92	1	2.0236	0.53521	18.424	0.001	***											83 vs. 92	1	1.4502	0.68994	24.477	0.001	***
83 vs. 100	1	2.0821	0.4009	12.045	0.001	***											83 vs. 100	1	1.5572	0.43945	10.191	0.001	***
85 vs. 92	1	1.8066	0.39401	11.703	0.001	***											85 vs. 92	1	1.7124	0.4829	14.008	0.001	***
85 vs. 100	1	2.2776	0.3553	11.022	0.001	***											85 vs. 100	1	2.0918	0.39768	11.224	0.001	***
92 vs. 100	1	2.559	0.45066	16.407	0.001	***											92 vs. 100	1	2.181	0.51445	16.952	0.001	***
adonis2(distance(physeq_rare, method = "bray") ~ Temperature*Salinity*Month , data = meta(physeq_rare), permutations = 9999)(76 samples)																	adonis2(distance(physeq_rare, method = "bray") ~ Temperature*Salinity*Month , data = meta(physeq_rare), permutations = 9999)(76 samples)
Main effect	Df	Sum Of Sqs	R2	F	Pr(>F)	Significance		Main effect	Df	Sum Of Sqs	R2	F	Pr(>F)	Significance			Main effect	Df	Sum Of Sqs	R2	F	Pr(>F)	Significance		Main effect	Df	Sum Of Sqs	R2	F
Temperature	1	2.6282	0.11384	17.5758	0.0001	***		KFTno	6	12.466	0.53962	13.479	0.0001	***			Temperature	1	2.0942	0.12624	16.5936	0.0001	***		KFTno	6	9.9062	0.59716	12.847	0.0001	***
Salinity	1	3.7194	0.1611	24.8728	0.0001	***		Residual	69	10.636	0.46038						Salinity	1	2.8153	0.16971	22.3075	0.0001	***		Residual	52	6.6828	0.40284
Month	3	4.7672	0.20649	10.6266	0.0001	***		Total	75	23.101	1						Month	3	3.8899	0.23448	10.2738	0.0001	***		Total	58	16.589	1
Temperature:Salinity	1	0.4887	0.02117	3.2684	0.0024	**											Temperature:Salinity	1	0.4725	0.02848	3.744	0.0009	***
Temperature:Month	1	0.6412	0.02777	4.2876	0.0001	***											Temperature:Month	1	0.8805	0.05308	6.9768	0.0001	***
Salinity:Month	2	0.9727	0.04213	3.2525	0.0001	***											Salinity:Month	51	6.4365	0.388
Residual	66	9.8694	0.42749														Residual	58	16.589	1
Total	75	23.0869	1														Total
Tab. S5.B2. PERMANOVA to compare variability in microalgae community among different extraction methods (76 samples).
First subset
pairwise.adonis2 (distance(subset_August = Con+FT+FTP, method = "bray") ~ Method , strata = 1 , p.adjust= "Holm", permutations 999, strata = KFTno)
Pairs	Df	Sum Of Sqs	R2	F	Pr(>F)	Significance
Conventional vs. FT	1	0.47897	0.17654	2.3582	1
Conventional vs. FTP	1	0.47198	0.21862	2.7979	1
FT vs. FTP	1	0.11848	0.08913	0.8807	0.5
Second subset
pairwise.adonis2 (distance(subset_Sep_Nov=Con+FTP+FTPIG, method = "bray") ~ Method , strata = 3 ,p.adjust= "Holm", permutations 999, strata = KFTno)
Pairs	Df	Sum Of Sqs	R2	F	Pr(>F)	Significance
Conventional vs. FTP	1	0.3132	0.04797	1.0077	1
Conventional vs. FTPIG	1	0.2466	0.0364	0.7555	1
FTP vs. FTPIG	1	0.1837	0.02681	0.606	1
Third subset
pairwise.adonis2 (distance(subset_October = Con+FT+FTP+FTPIG, method = "bray") ~ Method , strata = 1 , p.adjust= "Holm", permutations 999, strata = KFTno)
Pairs	Df	Sum Of Sqs	R2	F	Pr(>F)	Significance
Conventional vs. FT	1	0.53814	0.30518	4.3922	1
Conventional vs. FTP	1	0.46911	0.33701	4.0665	1
Conventional vs. FTPIG	1	0.49431	0.25731	3.4645	1
FT vs. FTP	1	0.06707	0.04629	0.4854	1
FT vs. FTPIG	1	0.0552	0.03369	0.3486	1
FTP vs. FTPIG	1	0.05732	0.0295	0.3648	1
Tab. S5.B3. PERMANOVA to compare variability in microalgae community among different extracted volumes (76 samples).
First subset
pairwise.adonis2 (distance(subset_August = Con+FT+FTP, method = "bray") ~ Method , strata = 3 , p.adjust= "Holm", permutations 999, strata = KFTno)
Pairs	Df	Sum Of Sqs	R2	F	Pr(>F)	Significance
50000_vs_1000	1	0.6145	0.18628	3.6627	1
Second subset
pairwise.adonis2 (distance(subset_Sep_Nov=Con+FTP+FTPIG, method = "bray") ~ Method , strata = 3 ,p.adjust= "Holm", permutations 999)
Pairs	Df	Sum Of Sqs	R2	F	Pr(>F)	Significance
50000 vs. 100	1	0.3082	0.03022	0.9971	1
Third subset
pairwise.adonis2 (distance(subset_October = Con+FT+FTP+FTPIG, method = "bray") ~ Extracted_volume , strata = 1 , p.adjust= "Holm", permutations 999, strata = KFTno)
Pairs	Df	Sum Of Sqs	R2	F	Pr(>F)	Significance
50000 vs. 1000	1	0.64218	0.41057	5.5725	1
50000 vs. 400	1	0.42236	0.36	3.9375	1
50000 vs. 200	1	0.24702	0.20022	2.0028	1
50000 vs. 100	1	0.60624	0.3862	5.0335	1
1000 vs. 400	1	0.11833	0.11547	0.9138	1
1000 vs. 200	1	0.18612	0.14011	1.3035	1
1000 vs. 100	1	0.12727	0.10211	0.9098	1
400 vs. 200	1	0.1367	0.12338	0.9852	1
400 vs. 100	1	0.15231	0.13842	1.1246	1
200 vs. 100	1	0.18352	0.13421	1.2401	1
Adonis formulas and reports are written in the syntax of the R package Vegan (2.6-6.1) and pairwiseAdonis (0.4.1). Sequencing depth was rarefied to 1000 for prokaryotic and 100 for eukaryotic communities. P-values < 0.05 are displayed in bold and with stars (. < 0.1, * < 0.05, ** < 0.01 and *** < 0.001).
Tab. S5-C1- PERMANOVA to compare variability in microbial eukaryotes community over different timepoints of KFT (Kiel Fjord time series) after rarefaction at 100 sequence depth (59 samples).																	Tab. S5-C1- PERMANOVA to compare variability in microbial eukaryotes community over different timepoints of KFT (Kiel Fjord time series) after rarefaction at 500 sequence depth (44 samples)
pairwise.adonis2 (distance(physeq_rare, method = "bray") ~ Method , strata = Null ,p.adjust= "Holm", permutations 999, strata = KFTno)																	adonis2(distance(physeq_rare, method = "bray") ~ Temperature*Salinity*Month , data = meta(physeq_rare), permutations = 9999)
Pairs	Df	Sum Of Sqs	R2	F	Pr(>F)	Significance						83: 5 August					Main effect	Df	Sum Of Sqs	R2	F	Pr(>F)	Significance		Main effect	Df	Sum Of Sqs	R2	F
101 vs. 102	1	0.8456	0.23459	3.6779	0.006	**						85: 12 August					Temperature	1	2.1046	0.1293	10.0779	0.0001	***		KFTno	6	8.4745	0.52067	6.6985	0.0001	***
101 vs. 114	1	1.6515	0.26998	5.5475	0.001	***						92:2 September					Salinity	1	1.8423	0.11319	8.8219	0.0001	***		Residual	37	7.8017	0.47933
101 vs. 83	1	1.7714	0.40748	8.2524	0.002	**						100: 30 September					Month	3	3.4825	0.21397	5.5588	0.0001	***		Total	43	16.2762	1
101 vs. 85	1	2.0081	0.36153	8.4935	0.002	**						101: 4October					Temperature:Salinity	1	0.4062	0.02496	1.9451	0.0204	*							83: 5 August
101 vs. 92	1	1.9062	0.41096	9.0697	0.001	***						102: 7October					Temperature:Month	1	0.9227	0.05669	4.4186	0.0001	***							85: 12 August
101 vs. 100	1	0.7742	0.1842	3.3869	0.001	***						114: 15 November					Residual	36	7.5179	0.46189										92:2 September
102 vs. 114	1	1.2992	0.20161	3.7877	0.001	***											Total	43	16.2762	1										100: 30 September
102 vs. 83	1	1.637	0.33461	6.0345	0.001	***																								101: 4October
102 vs. 85	1	1.8176	0.30076	6.452	0.001	***											** At this rarefaction depth timepoints 92, 101, and 102 lose their Conventional control and the comparison is not possible for them													102: 7October
102 vs. 92	1	1.8825	0.35558	7.1733	0.001	***																								114: 15 November
102 vs. 100	1	1.0179	0.19858	3.7167	0.001	***
114 vs. 83	1	1.4249	0.2231	4.3076	0.001	***
114 vs. 85	1	1.5511	0.20727	4.7064	0.001	***
114 vs. 92	1	1.7498	0.25477	5.47	0.001	***
114 vs. 100	1	1.5934	0.21508	4.9324	0.001	***
83 vs. 85	1	0.5746	0.12444	2.132	0.025	*
83 vs. 92	1	1.5201	0.32012	6.1209	0.001	***
83 vs. 100	1	1.913	0.32767	7.3106	0.001	***
85 vs. 92	1	1.4213	0.25289	5.4158	0.001	***
85 vs. 100	1	2.2477	0.31466	8.2644	0.001	***
92 vs. 100	1	2.0829	0.3379	8.1656	0.002	**
adonis2(distance(physeq_rare, method = "bray") ~ Temperature*Salinity*Month , data = meta(physeq_rare), permutations = 9999)
Main effect	Df	Sum Of Sqs	R2	F	Pr(>F)	Significance		Main effect	Df	Sum Of Sqs	R2	F	Pr(>F)	Significance
Temperature	1	2.4187	0.10208	8.8772	0.0001	***		KFTno	6	9.3861	0.39612	5.685	0.0001	***
Salinity	1	1.9704	0.08316	7.2318	0.0001	***		Residual	52	14.3088	0.60388
Month	3	3.7459	0.15809	4.5827	0.0001	***		Total	58	23.6949	1
Temperature:Salinity	1	0.5667	0.02392	2.0798	0.0047	**
Temperature:Month	1	0.8657	0.03653	3.1772	0.0001	***
Salinity:Month	1	0.5042	0.02128	1.8507	0.0035	**
Residual	50	13.6233	0.57495
Total	58	23.6949	1
Tab. S5.C2. PERMANOVA to compare variability in microbial eukaryotes community among different extraction methods after rarefaction at 100 sequence depth (59 samples).
First subset
pairwise.adonis2 (distance(subset_August = Con+FT+FTP, method = "bray") ~ Method , strata = 1 , p.adjust= "Holm", permutations 999, strata = KFTno)
Pairs	Df	Sum Of Sqs	R2	F	Pr(>F)	Significance
Conventional vs. FT	1	0.5006	0.14746	1.7296	1
Conventional vs. FTP	1	0.6786	0.21257	2.6995	1
FT vs. FTP	1	0.43348	0.2079	2.0998	0.5
Second subset
pairwise.adonis2 (distance(subset_Sep_Nov=Con+FTP+FTPIG, method = "bray") ~ Method , strata = 2 ,p.adjust= "Holm", permutations 999, strata = KFTno)
Pairs	Df	Sum Of Sqs	R2	F	Pr(>F)	Significance
Conventional vs. FTP	1	0.4912	0.07943	1.2079	1
Conventional vs. FTPIG	1	0.4536	0.07156	1.0791	1
FTP vs. FTPIG	1	0.2455	0.02616	0.591	1
Third subset
pairwise.adonis2 (distance(subset_October = Con+FT+FTP+FTPIG, method = "bray") ~ Method , strata = 1 , p.adjust= "Holm", permutations 999, strata = KFTno)
Pairs	Df	Sum Of Sqs	R2	F	Pr(>F)	Significance
Conventional vs. FT	1	0.91316	0.44531	5.6196	1
Conventional vs. FTP	1	0.57677	0.68191	6.4312	1
Conventional vs. FTPIG	1	0.95656	0.48068	5.5536	1
FT vs. FTP	1	0.30701	0.26119	1.4141	1
FT vs. FTPIG	1	0.2094	0.11367	0.8977	1
FTP vs. FTPIG	1	0.27098	0.26172	1.0635	1
Tab. S5.C3. PERMANOVA to compare variability in microbial eukaryotes community among different extracted volumes after rarefaction at 100 sequence depth (59 samples).
First subset
pairwise.adonis2 (distance(subset_August = Con+FT+FTP, method = "bray") ~ Method , strata = 3 , p.adjust= "Holm", permutations 999, strata = KFTno)
Pairs	Df	Sum Of Sqs	R2	F	Pr(>F)	Significance
50000_vs_1000	1	0.6539	0.14162	2.4748	1
Second subset
pairwise.adonis2 (distance(subset_Sep_Nov=Con+FTP+FTPIG, method = "bray") ~ Method , strata = 2 ,p.adjust= "Holm", permutations 999)
Pairs	Df	Sum Of Sqs	R2	F	Pr(>F)	Significance
50000 vs. 100	1	0.5048	0.04544	1.2377	1
Third subset
pairwise.adonis2 (distance(subset_October = Con+FT+FTP+FTPIG, method = "bray") ~ Extracted_volume , strata = 1 , p.adjust= "Holm", permutations 999, strata = KFTno)
Pairs	Df	Sum Of Sqs	R2	F	Pr(>F)	Significance
50000 vs. 1000	1	0.81501	0.50346	5.0696	1
50000 vs. 400	1	0.58575	0.60086	6.0216	1
50000 vs. 100	1	1.0425	0.44786	5.678	1
1000 vs. 400	1	0.26984	0.29183	1.2363	1
1000 vs. 100	1	0.15149	0.08898	0.5861	1
400 vs. 100	1	0.30553	0.21191	1.3445	1
Adonis formulas and reports are written in the syntax of the R package Vegan (2.6-6.1) and pairwiseAdonis (0.4.1). Sequencing depth was rarefied to 1000 for prokaryotic and 100 for eukaryotic communities. P-values < 0.05 are displayed in bold and with stars (. < 0.1, * < 0.05, ** < 0.01 and *** < 0.001).

## Sheet: Tab. S6
Tab. S6. Permutation test for homogeneity of multivariate dispersions in microbial communities via Tukey multiple comparisons of means 95% family-wise confidence level.
Prokaryotes rarefied at 4000 (72 samples)
Fit: aov(formula = distances ~ Method, data = df)
Pairs	diff	lwr	upr	p.adj	Significance	Sample no
FT-conventional	-0.111748	-0.217255	-0.00624082	0.0337714	*	8 vs 24
FTP-conventional	-0.0469902	-0.123272	0.0292913	0.373081		8 vs 22
FTPIG-conventional	-0.0356806	-0.116263	0.0449017	0.65006		8 vs 18
FTP-FT	0.0647576	-0.0419416	0.171457	0.386363		22 vs 8
FTPIG-FT	0.0760672	-0.0337479	0.185882	0.270983		18 vs 8
FTPIG-FTP	0.0113096	-0.0708275	0.0934467	0.983546		18 vs 22
Microalgae rarefied at 100 (79 samples) (76 samples)
Fit: aov(formula = distances ~ Method, data = df)
Pairs	diff	lwr	upr	p.adj	Significance	Sample no
FT-conventional	-0.0756289	-0.139309	-0.0119487	0.0134262	*	13 vs 22
FTP-conventional	-0.0555361	-0.110422	-0.000650667	0.0462811	*	22 vs 22
FTPIG-conventional	-0.0487578	-0.105769	0.00825303	0.11993		19 vs 22
FTP-FT	0.0200928	-0.0435873	0.083773	0.840117		22 vs 13
FTPIG-FT	0.0268712	-0.0386497	0.0923921	0.703603		19 vs 13
FTPIG-FTP	0.00677832	-0.0502325	0.0637891	0.989318		16 vs 22
Microbial eukaryotes rarefied at 100 (49 samples)
Fit: aov(formula = distances ~ Method, data = df)
Pairs	diff	lwr	upr	p.adj	Significance	Sample no
FT-conventional	-0.21449	-0.304654	-0.124326	5.63483e-07	***	5 vs 15
FTP-conventional	0.000862127	-0.0653004	0.0670246	0.999985		13 vs 15
FTPIG-conventional	0.0101763	-0.0525754	0.072928	0.972549		16 vs 15
FTP-FT	0.215352	0.12347	0.307234	7.75735e-07	***	13 vs 5
FTPIG-FT	0.224666	0.135209	0.314123	1.68314e-07	***	16 vs 5
FTPIG-FTP	0.00931419	-0.0558813	0.0745097	0.980919		16 vs 13
NB: Number of remaining samples is noted since in some cases of big difference the results could have been affected.
Prokaryotes (72 samples)
Fit: aov(formula = distances ~ extraction_volumes, data = df)
Extraction volume Pairs	diff	lwr	upr	p.adj	Significance
200-100	-0.140821	-0.311418	0.0297753	0.153197
400-100	-0.207835	-0.378432	-0.0372385	0.00928323	**
1000-100	-0.0682167	-0.162104	0.0256711	0.260028
50000-100	0.0456133	-0.0320093	0.123236	0.473111
400-200	-0.0670138	-0.296687	0.162659	0.924197
1000-200	0.0726046	-0.107565	0.252775	0.79027
50000-200	0.186435	0.01418	0.358689	0.0274044	*
1000-400	0.139618	-0.0405517	0.319788	0.202817
50000-400	0.253448	0.0811938	0.425703	0.000965272	***
50000-1000	0.11383	0.0169623	0.210698	0.0132401	*
Microalgae (76 samples)
Fit: aov(formula = distances ~ Method, data = df)
Pairs	diff	lwr	upr	p.adj	Significance
200-100	-0.190758	-0.319029	-0.0624871	0.000807859	***
400-100	-0.240474	-0.38176	-0.0991876	9.34465e-05	***
1000-100	-0.0880889	-0.170582	-0.0055955	0.0305006	*
50000-100	0.0445675	-0.0303265	0.119461	0.461483
400-200	-0.0497161	-0.227412	0.12798	0.934689
1000-200	0.102669	-0.0330489	0.238387	0.22418
50000-200	0.235325	0.104088	0.366563	3.58062e-05	***
1000-400	0.152385	0.00430474	0.300465	0.0406054	*
50000-400	0.285041	0.141056	0.429027	4.69674e-06	***
50000-1000	0.132656	0.0456217	0.219691	0.000563714	***
Microbial eukaryotes (59 samples)
Fit: aov(formula = distances ~ extraction_volumes, data = df)
Extraction volume Pairs	diff	lwr	upr	p.adj	Significance
400-100	-0.377369	-0.527596	-0.227142	8.22546e-08	***
1000-100	-0.0952296	-0.163816	-0.0266435	0.00292443	**
50000-100	-0.0107125	-0.0760652	0.0546402	0.972307
1000-400	0.282139	0.126061	0.438217	7.55552e-05	***
50000-400	0.366656	0.211972	0.521341	3.35622e-07	***
50000-1000	0.0845171	0.00665188	0.162382	0.028424	*

## Sheet: Tab. S7
Tab. S7. Primer construction for the single-step rRNA gene amplicon amplifications.
Illumina P5 adaptor	8 bp index, example	Truseq Forward Sequencing Primer,	Heterogeneity spacer	515F-Y
AATGATACGGCGACCACCGAGATCTACAC	AAGCGACT	ACACTCTTTCCCTACACGACGCTCTTCCGATCT	NNNNNNN	GTGYCAGCMGCCGCGGTAA
Illumina P7 adaptor	8 bp index, example	Truseq Reverse Sequencing Primer	Heterogeneity spacer	926R
CAAGCAGAAGACGGCATACGAGAT	CACTGTAG	GTGACTGGAGTTCAGACGTGTGCTCTTCCGATCT	NNNNNNN	CCGYCAATTYMTTTRAGTTT

## Sheet: Tab. S8
Statistical output of models fitted in this study
Tab. S8-A. Diversity analysis (α-diversity_Shannon indices) of prokaryotic community.
model structure (Shannon ~ KFTno + Method + (1| Extracted_volume) , data = dat_diversity)
Anova table		Chisq	Df	Pr(>Chisq)
	KFTno	61.564	6	2.164e-11	***
	Method	14.145	3	0.002714	**
Pairwise comparisons	contrast	estimate	SE	df	t.ratio	p.value
	conventional vs.FT	-1.2539	0.438	2.13	-2.863	0.4805
	conventional vs.FTP	-1.2317	0.378	1.29	-3.263	0.5714
	conventional vs.FTPIG	-0.8023	0.395	1.44	-2.033	0.5714
	FT vs. FTP	0.0222	0.296	61.91	0.075	0.9405
	FT vs. FTPIG	0.4516	0.315	61.85	1.435	0.5714
	FTP vs. FTPIG	0.4294	0.215	60.23	1.996	0.3029
Diversity analysis (α-diversity_Shannon indices) of prokaryotes at each timepoint
lmm <- lmer(Shannon ~ Method + (1| Extracted_volume), data = subset_data) pairwise <- emmeans(lmm, pairwise ~ Method, adjust = "holm")
KFTno: 101										KFTno	group
contrast	estimate	SE	df	t.ratio	p.value					83	a
conventional-FT	-1.518	0.443	2.63	-3.431	0.3042					85	a
conventional-FTP	-1.018	0.441	2.67	-2.308	0.4606					92	a
conventional-FTPIG	-1.293	0.443	2.63	-2.921	0.3608					100	ab
FT-FTP	0.501	0.374	7.96	1.339	0.6522					101	ab
FT-FTPIG	0.226	0.329	6.24	0.686	0.9663					102	ab
FTP-FTPIG	-0.275	0.374	7.96	-0.735	0.9663					114	b
KFTno: 102
contrast	estimate	SE	df	t.ratio	p.value
conventional-FT	-2.186	1.08	2.08	-2.029	0.6995
conventional-FTP	-0.876	1.08	2.08	-0.813	1
conventional-FTPIG	-0.534	1.05	1.93	-0.507	1
FT-FTP	1.31	0.499	5.34	2.625	0.2195
FT-FTPIG	1.652	0.411	5.14	4.019	0.0575
FTP-FTPIG	0.342	0.411	5.14	0.832	1
KFTno: 114
contrast	estimate	SE	df	t.ratio	p.value
conventional-FTP	-0.449	0.91	9	-0.493	1
conventional-FTPIG	0.468	0.91	9	0.514	1
FTP-FTPIG	0.917	0.91	9	1.008	1
KFTno: 83
contrast	estimate	SE	df	t.ratio	p.value
conventional-FT	-1.2045	1.31	203	-0.921	0.9996
conventional-FTP	-1.2372	1.28	473	-0.969	0.9996
FT-FTP	-0.0327	0.483	3	-0.068	0.9996
KFTno: 85
contrast	estimate	SE	df	t.ratio	p.value
conventional-FT	0.375	0.483	6.8	0.776	0.4638
conventional-FTP	-0.976	0.439	7.3	-2.221	0.1204
FT-FTP	-1.351	0.447	5	-3.022	0.088
KFTno: 92
contrast	estimate	SE	df	t.ratio	p.value
conventional-FTP	-0.699	0.694	34.6	-1.008	0.7468
conventional-FTPIG	-0.145	0.694	34.6	-0.21	0.8352
FTP-FTPIG	0.554	0.446	8	1.243	0.7468
KFTno: 100
contrast	estimate	SE	df	t.ratio	p.value
conventional-FTP	-0.696	0.834	8.1	-0.835	0.6064
conventional-FTPIG	0.917	0.834	8.1	1.099	0.6064
FTP-FTPIG	1.613	0.77	8	2.096	0.2082
Tab. S8-B. Diversity analysis (α-diversity_Shannon indices) of microalgae community.
model structure (Shannon ~ KFTno + Method + (1| Extracted_volume) , data = dat_diversity)
Anova table		Chisq	Df	Pr(>Chisq)
	KFTno	38.5138	6	8.913e-07	***
	Method	8.7028	3	0.03351	*
Pairwise comparisons	contrast	estimate	SE	df	t.ratio	p.value
	conventional vs.FT	-0.393	0.325	1.31	-1.208	1
	conventional vs.FTP	-0.7214	0.279	0.6	-2.589	1
	conventional vs.FTPIG	-0.3644	0.311	0.75	-1.171	1
	FT vs. FTP	-0.3285	0.321	65.15	-1.023	1
	FT vs. FTPIG	0.0285	0.354	59.93	0.081	1
	FTP vs. FTPIG	0.357	0.262	64.87	1.362	1
Diversity analysis (α-diversity_Shannon indices) of microalgae at each timepoint
lmm <- lmer(Shannon ~ Method + (1| Extracted_volume), data = subset_data) pairwise <- emmeans(lmm, pairwise ~ Method, adjust = "holm")
KFTno: 101										KFTno	group
contrast	estimate	SE	df	t.ratio	p.value					102	a
conventional-FT	-1.6422	1.06	3.33	-1.55	0.8394					92	a
conventional-FTP	-2.0021	1.09	3.66	-1.831	0.7992					100	a
conventional-FTPIG	-2.0946	1.06	3.33	-1.977	0.7992					101	a
FT-FTP	-0.3599	0.594	7.28	-0.606	1					114	ab
FT-FTPIG	-0.4524	0.528	7.01	-0.857	1					85	bc
FTP-FTPIG	-0.0925	0.594	7.28	-0.156	1					83	c
KFTno: 102
contrast	estimate	SE	df	t.ratio	p.value
conventional-FT	-1.368	1.08	2.98	-1.262	1
conventional-FTP	-0.305	1.12	3.26	-0.272	1
conventional-FTPIG	0.163	1.09	3	0.15	1
FT-FTP	1.063	0.552	3.56	1.926	0.6754
FT-FTPIG	1.531	0.457	3.45	3.35	0.2144
FTP-FTPIG	0.468	0.446	3.12	1.049	1
KFTno: 114
contrast	estimate	SE	df	t.ratio	p.value
conventional-FTP	0.182	0.458	18.5	0.396	0.8725
conventional-FTPIG	0.498	0.458	18.5	1.087	0.8725
FTP-FTPIG	0.316	0.382	9	0.828	0.8725
KFTno: 83
contrast	estimate	SE	df	t.ratio	p.value
conventional-FT	-0.144	0.464	5.14	-0.31	1
conventional-FTP	-0.43	0.518	5.11	-0.831	1
FT-FTP	-0.286	0.515	5	-0.556	1
KFTno: 85
contrast	estimate	SE	df	t.ratio	p.value
conventional-FT	0.28	0.349	13.4	0.802	0.4366
conventional-FTP	-1.16	0.349	13.4	-3.34	0.0102	*
FT-FTP	-1.44	0.317	7	-4.559	0.0078	**
KFTno: 92
contrast	estimate	SE	df	t.ratio	p.value
conventional-FTP	-0.601	0.84	17.4	-0.715	0.9678
conventional-FTPIG	-0.928	0.84	17.4	-1.106	0.8519
FTP-FTPIG	-0.328	0.546	7	-0.6	0.9678
KFTno: 100
contrast	estimate	SE	df	t.ratio	p.value
conventional-FTP	-0.693	0.592	9.82	-1.171	0.5388
conventional-FTPIG	0.322	0.592	9.82	0.544	0.5988
FTP-FTPIG	1.015	0.579	9	1.752	0.341
Tab. S8-C. Diversity analysis (α-diversity_Shannon indices) of microbial eukaryotes.
model structure ( Shannon ~ KFTno + Method + (1| Extracted_volume) , data = dat_diversity)
Anova table		Chisq	Df	Pr(>Chisq)
	KFTno	18.216	6	0.005714	**
	Method	12.863	3	0.004942	**
Pairwise comparisons	contrast	estimate	SE	df	t.ratio	p.value
	conventional vs.FT	-1.5904	0.578	1.31	-2.75	0.6896
	conventional vs.FTP	-0.0111	0.693	0.35	-0.016	1
	conventional vs.FTPIG	0.2737	0.612	0.28	0.447	1
	FT vs. FTP	1.5793	0.694	30.54	2.276	0.15
	FT vs. FTPIG	1.8641	0.613	34.48	3.04	0.027	*
	FTP vs. FTPIG	0.2848	0.344	38.36	0.828	1
Reports are written in the syntax of the R package LME4(1.1-35.3), and ImerTest (3.1-3). P-values < 0.05 are displayed in bold and with stars (. < 0.1, * < 0.05, ** < 0.01 and *** < 0.001).
Diversity analysis (α-diversity_Shannon indices) of microbial eukaryotes at each timepoint
lmm <- lmer(Shannon ~ Method + (1| Extracted_volume), data = subset_data) pairwise <- emmeans(lmm, pairwise ~ Method, adjust = "holm")
KFTno: 101										KFTno	group
contrast	estimate	SE	df	t.ratio	p.value					102	a
conventional-FT	-1.77	0.56	1.95	-3.171	0.2027					92	a
conventional-FTP	-2.31	0.683	2.2	-3.386	0.2027					100	a
FT-FTPIG	-0.54	0.636	2.78	-0.848	0.463					101	a
										114	a
										85	a
KFTno: 102										83	a
contrast	estimate	SE	df	t.ratio	p.value
conventional-FT	-3.083	0.678	1.39	-4.55	0.4229
conventional-FTP	-1.252	0.943	1.98	-1.328	0.9184
conventional-FTPIG	-0.148	0.678	1.39	-0.218	0.9184
FT-FTP	1.831	0.85	2.36	2.154	0.5768
FT-FTPIG	2.935	0.542	2	5.419	0.1944
FTP-FTPIG	1.104	0.85	2.36	1.299	0.9184
KFTno: 114
contrast	estimate	SE	df	t.ratio	p.value
conventional-FTP	0.181	0.458	18.5	0.396	0.8725
conventional-FTPIG	0.498	0.458	18.5	1.087	0.8725
FTP-FTPIG	0.316	0.382	9	0.828	0.8725
KFTno: 83
contrast	estimate	SE	df	t.ratio	p.value
conventional-FT	-1.0475	1.25	23.5	-0.841	1
conventional-FTP	-1.0002	1.25	23.5	-0.803	1
FT-FTP	0.0473	0.877	4	0.054	1
KFTno: 85
contrast	estimate	SE	df	t.ratio	p.value
conventional-FT	-0.0012	0.464	48.5	-0.003	0.9979
conventional-FTP	-0.6424	0.464	48.5	-1.384	0.3455
FT-FTP	-0.6412	0.306	7	-2.096	0.2229
KFTno: 92 Omitted for removal of all conventional samples at 100 depth for rarefaction
KFTno: 100
contrast	estimate	SE	df	t.ratio	p.value
conventional-FTP	1.35	1.13	103	1.194	0.2353
conventional-FTPIG	2.37	1.13	103	2.102	0.1138
FTP-FTPIG	1.02	0.47	7	2.18	0.1312
Tab. S8-D. Diversity analysis (α-diversity_Shannon indices) of prokaryotic community for different extraction volumes.
model structure ( ~Shannon ~ KFTno + Extracted_volume + (1| Method) , data = dat_diversity)
Anova table		Chisq	Df	Pr(>Chisq)
	Method	9.0219	3	0.029	*
	Pairs	estimate	SE	df	t.ratio	p.value
	100 vs. 200	-0.732	0.447	60.56	-1.637	0.5453
	100 vs. 400	-0.869	0.464	59.46	-1.873	0.4619
	100 vs. 1000	-0.525	0.306	60.85	-1.718	0.5453
	100 vs. 5000	0.697	0.298	1.84	2.341	0.6206
	200 vs. 400	-0.137	0.579	60.52	-0.237	1
	200 vs. 1000	0.207	0.47	60.98	0.44	1
	200 vs. 50000	1.429	0.492	10.51	2.902	0.1353
	400 vs. 1000	0.344	0.464	59.28	0.74	1
	400 vs. 50000	1.566	0.491	13.39	3.191	0.0686
	100 vs. 50000	1.222	0.328	2.91	3.728	0.2827
Tab. S8-E. Diversity analysis (α-diversity_Shannon indices) of microalgae community for different extraction volumes.
model structure ( ~ Shannon ~ KFTno + Extracted_volume + (1| Method), data = dat_diversity)
Anova table		Chisq	Df	Pr(>Chisq)
	KFTno	23.6662	6	0.0006015	***
	Extracted_volume	6.6458	4	0.15583
Pairwise comparisons	Pairs	estimate	SE	df	t.ratio	p.value
	100 vs. 200	0.4187	0.456	63.36	0.919	1
	100 vs. 400	-0.36576	0.506	64.83	-0.723	1
	100 vs. 1000	-0.27526	0.369	64.78	-0.745	1
	100 vs. 5000	0.42144	0.315	2.38	1.339	1
	200 vs. 400	-0.78446	0.551	64.59	-1.425	1
	200 vs. 1000	-0.69396	0.471	64.85	-1.473	1
	200 vs. 50000	0.00274	0.477	11.91	0.006	1
	400 vs. 1000	0.0905	0.498	63.08	0.182	1
	400 vs. 50000	0.7872	0.511	15.9	1.541	1
	100 vs. 50000	0.6967	0.346	3.68	2.015	1
Tab. S8-F. Diversity analysis (α-diversity_Shannon indices) of microbial eukaryotes for different extraction volumes.
model structure ( ~ Shannon ~ KFTno + Extracted_volume + (1| Method), data = dat_diversity)
Anova table		Chisq	Df	Pr(>Chisq)
	KFTno	16.8828	6	0.009724	**
	Extracted_volume	1.6383	3	0.650741
Pairwise comparisons	Pairs	estimate	SE	df	t.ratio	p.value
	100 vs. 400	-0.945	0.781	37.19	-1.21	1
	100 vs. 1000	-0.246	0.666	38.54	-0.369	1
	100 vs. 50000	0.279	1.04	1.94	0.27	1
	400 vs. 1000	0.699	0.899	37.48	0.778	1
	400 vs. 50000	1.225	1.24	3.92	0.99	1
	1000 vs. 50000	0.525	1.16	2.99	0.453	1

## Sheet: Tab. S9
Tab. S9-A. Differential abundance of prokaryotic taxa at the ASV level between "conventional" and "FTPIG" extraction methods. "conventional" is used as the reference condition. Only those with p.adj <0.05 are considered significant.																			Tab. S9-B1. Differential abundance of microalgae taxa at the ASV level between "conventional" and "FTPIG" extraction methods. "conventional" is used as the reference condition. Only those with p.adj <0.05 are considered significant.																			Tab. S9-C1. Differential abundance of microbial eukaryotes at the ASV level between "conventional" and "FTPIG" extraction methods. "conventional" is used as the reference condition. Only those with p.adj <0.05 are considered significant.
ASV	baseMean	log2FoldChange	lfcSE	stat	pvalue	padj	enriched_in	Kingdom	Phylum	Class	Order	Family	Genus	Species					ASV	baseMean	log2FoldChange	lfcSE	stat	pvalue	padj	enriched_in	Kingdom	Phylum	Class	Order	Family	Genus	Species					ASV	baseMean	log2FoldChange	lfcSE	stat	pvalue	padj	enriched_in	Kingdom	Phylum	Subphylum	Class
4d16169f1c57b8ae45a5e863ba271e95	27.6223	1.67904	0.434577	3.86362	0.00011172	0.01	FTPIG	Bacteria	Proteobacteria	Gammaproteobacteria	Legionellales_A	Legionellaceae_A							fdc5095b7b01992bdff5584eb10b33bf	4.86055	4.82011	1.43361	3.36221	0.00077321	0.12	FTPIG	Eukaryota	Stramenopiles	Ochrophyta	Bacillariophyta	Coscinodiscophyceae	Rhizosoleniales	Rhizosoleniaceae					01eab21310b919a1d27fdde7f06415e2	0.193101	-1.20539	2.97502	-0.405171	0.685352	0.972785	conventional	Eukaryota	Alveolata	Dinoflagellata	Dinophyceae
5e91d0fc3f8ea2660c46d655c699f4df	33.7391	3.16261	0.832366	3.79955	0.00014496	0.01	FTPIG	Bacteria	Planctomycetota	Planctomycetia	Pirellulales	UBA1268							01e3a10453a0f7cc6f327b8091090c58	7.39727	-1.01488	0.603573	-1.68145	0.0926755	0.99	conventional	Eukaryota	Hacrobia	Cryptophyta	Cryptophyceae	Cryptophyceae_X	Pyrenomonadales	Pyrenomonadales_XX					03ff93ffc1c74ea32d86d9c9db2fd4a7	0.50355	-2.15011	2.96202	-0.725893	0.467904	0.972785	conventional	Eukaryota	Alveolata	Dinoflagellata	Syndiniales
c497da3b39f30aceede6bec3b03cd100	118.485	1.41429	0.387899	3.64603	0.00026632	0.01	FTPIG	Bacteria	Proteobacteria	Alphaproteobacteria	Pelagibacterales	Pelagibacteraceae	Pelagibacter_A_533952	Pelagibacter_A_533952 ubique_L_523611					01f8c9d4340f8edd4717b8d00260427c	2.68229	0.238684	1.00383	0.237773	0.812057	0.99	FTPIG	Eukaryota	Archaeplastida	Chlorophyta	Mamiellophyceae	Mamiellophyceae_X	Mamiellales	Bathycoccaceae					05915aeae1828e54be254e0adc98b2f9	0.82165	3.17256	2.50786	1.26505	0.205854	0.972785	FTPIG	Eukaryota	Alveolata	Dinoflagellata	Dinophyceae
5b368ac79a55817d531c36e645757709	15.5194	2.89932	0.94336	3.0734	0.00211635	0.03	FTPIG	Bacteria	Planctomycetota	Planctomycetia	Pirellulales	UBA1268	UBA1268						02598367c3084826db395f6a326aa50f	1.64932	0.87569	1.16212	0.753527	0.451133	0.99	FTPIG	Eukaryota	Hacrobia	Haptophyta	Prymnesiophyceae	Prymnesiophycidae_X	Prymnesiales	Chrysochromulinaceae					05c843f98fa3d77451fc694ca6381aeb	0.064367	-0.384605	2.9778	-0.129157	0.897233	0.972785	conventional	Eukaryota	Stramenopiles	Ochrophyta	Bacillariophyta
d386027e2615ffb4150f3617a970fda9	89.8847	1.30052	0.435358	2.98725	0.00281503	0.04	FTPIG	Bacteria	Proteobacteria	Alphaproteobacteria	Pelagibacterales	Pelagibacteraceae	TMED170	TMED170 sp902604695					05667db2c2977769a7dbc18622cfd939	0.185628	-0.0915791	2.53157	-0.0361748	0.971143	0.99	conventional	Eukaryota	Stramenopiles	Ochrophyta	Bacillariophyta	Coscinodiscophyceae	Cymatosirales	Cymatosiraceae					06f846ed5c3e4686b7c2bd183b35d43b	0.0982656	0.206684	2.97719	0.0694227	0.944653	0.972785	FTPIG	Eukaryota	Stramenopiles	Pseudofungi	MAST-1
588253f8c914de60cbb9577946854a39	38.0001	1.3321	0.451946	2.94748	0.00320371	0.04	FTPIG	Bacteria	Proteobacteria	Alphaproteobacteria	Pelagibacterales	Pelagibacteraceae	Pelagibacter_A_533952	Pelagibacter_A_533952 sp000155895					0659140fbf4d944a0111bc4f95e54a7e	0.127491	-0.165094	2.96284	-0.0557216	0.955564	0.99	conventional	Eukaryota	Hacrobia	Haptophyta	Prymnesiophyceae	Prymnesiophycidae_X	Prymnesiales	Chrysochromulinaceae					078999c9938b0648e6f54c220adb699e	0.169034	-1.12039	2.90863	-0.385194	0.700093	0.972785	conventional	Eukaryota	Alveolata	Dinoflagellata	Dinophyceae
24e295ca64def614e0b08ae474d2de04	20.5042	-1.62047	0.392124	-4.13254	3.59e-05	0.01	conventional	Bacteria	Proteobacteria	Gammaproteobacteria	Pseudomonadales_650612	Halieaceae	Luminiphilus						07c746bc83ad0a05fcdcfcc201cd246c	0.126508	-0.337664	2.96284	-0.113966	0.909264	0.99	conventional	Eukaryota	Archaeplastida	Chlorophyta	Prasinophyceae	Prasinophyceae_X	Pyramimonadales	Pyramimonadaceae					07e7005fb7f9ded9aec438ff6fce041b	0.229194	1.20495	2.8431	0.423814	0.671701	0.972785	FTPIG	Eukaryota	Stramenopiles	Sagenista	Labyrinthulomycetes
b4cff906d08398277e7dca1468ee989e	8.58419	-2.48443	0.651733	-3.81204	0.00013783	0.01	conventional	Bacteria	Proteobacteria	Gammaproteobacteria	Pseudomonadales_650612	Halieaceae	Luminiphilus	Luminiphilus sp000169115					0ad4171c7f88c7ff50eeed9a8a4f7bc0	1.09009	-1.43218	1.20112	-1.19237	0.233115	0.99	conventional	Eukaryota	Archaeplastida										086a328e5a779443752715a6cc3a6f4f	0.0321835	0.181502	2.97747	0.0609584	0.951392	0.972785	FTPIG	Eukaryota	Alveolata	Dinoflagellata	Syndiniales
f1acf4a44a06a265947d5e49e989ceb4	21.2818	-1.39053	0.38848	-3.5794	0.00034439	0.01	conventional	Bacteria	Bacteroidota	Bacteroidia	Flavobacteriales_877923	Flavobacteriaceae	MED-G11						157bd84b72a5a1f2dfa4cec2ce943f7c	0.0495378	-0.165094	2.96284	-0.0557216	0.955564	0.99	conventional	Eukaryota	Stramenopiles	Ochrophyta	Bacillariophyta	Coscinodiscophyceae	Chaetocerotales	Chaetocerotaceae					08764181d221ea15788f7b19498e8696	0.0338985	-0.20427	2.9778	-0.0685976	0.94531	0.972785	conventional	Eukaryota	Alveolata	Ciliophora	CONThreeP
b23faaa1d44591f73d0cb45193815642	10.0092	-3.21362	0.922876	-3.48218	0.00049734	0.01	conventional	Bacteria	Bacteroidota	Bacteroidia	Chitinophagales	Saprospiraceae							15b1829bbd05ac32a25e09f4235cc487	0.0976877	-0.296246	2.96284	-0.0999874	0.920354	0.99	conventional	Eukaryota	Stramenopiles	Ochrophyta	Bacillariophyta	Bacillariophyceae							087f3a2d62d560508462bd74f10b9c15	0.0329112	0.387019	2.97719	0.129995	0.89657	0.972785	FTPIG	Eukaryota	Alveolata	Apicomplexa	Gregarinomorphea
71fff8efc65855fe0cc9d28d00c5f7aa	122.704	-1.43994	0.42428	-3.39385	0.00068917	0.02	conventional	Bacteria	Bacteroidota	Bacteroidia	Flavobacteriales_877923	Flavobacteriaceae	MAG-120531	MAG-120531 sp000173115					1627147cdb6232a760c6f9cf6d33b7d4	0.048228	-0.710413	2.96284	-0.239774	0.810505	0.99	conventional	Eukaryota	Archaeplastida	Chlorophyta	Mamiellophyceae	Mamiellophyceae_X	Mamiellales	Bathycoccaceae					0b6b60fb9f3f64ad61ecf05b4ef40e57	0.0664406	0.387019	2.97719	0.129995	0.89657	0.972785	FTPIG	Eukaryota	Rhizaria	Cercozoa	Filosa-Imbricatea
0d22b7e4a1259d36db15ecf563f64057	99.0503	-1.2126	0.366372	-3.30975	0.0009338	0.02	conventional	Bacteria	Bacteroidota	Bacteroidia	Flavobacteriales_877923	Schleiferiaceae	UBA10364	UBA10364 sp003045825					190120d04771f4cd942c8a3a5f89722d	0.679626	0.585171	1.80988	0.32332	0.746453	0.99	FTPIG	Eukaryota	Stramenopiles	Ochrophyta	Bacillariophyta	Coscinodiscophyceae	Chaetocerotales	Chaetocerotaceae					0bcd22456c0a2cace36d6378c715e785	0.0321835	-0.20427	2.9778	-0.0685976	0.94531	0.972785	conventional	Eukaryota	Alveolata	Dinoflagellata	Dinophyceae
af4ec853b8f3af897984b19fd4b71d91	252.685	-0.805172	0.244312	-3.29567	0.00098187	0.02	conventional	Bacteria	Proteobacteria	Alphaproteobacteria	Rhodobacterales	Rhodobacteraceae	Planktomarina	Planktomarina temperata					1bb24c4862fae1f7b70e2af9371a0e2e	0.0585998	-0.862274	2.96284	-0.29103	0.771029	0.99	conventional	Eukaryota	Hacrobia	Haptophyta	Prymnesiophyceae	Prymnesiophycidae_X	Prymnesiales	Chrysochromulinaceae					0c4ce6dd07c7c8b0fe748d08fce4c939	0.313454	1.93578	2.77282	0.698127	0.485098	0.972785	FTPIG	Eukaryota	Stramenopiles	Ochrophyta	Bacillariophyta
369e17ef70368d0f656d989beef04ff3	11.4733	-3.4156	1.06669	-3.20204	0.00136456	0.02	conventional	Bacteria	Planctomycetota	Planctomycetia	Planctomycetales	Planctomycetaceae							1c1f1e11d9916ef8b12bc9d92e6c20ce	0.0964561	-0.862274	2.96284	-0.29103	0.771029	0.99	conventional	Eukaryota	Archaeplastida	Chlorophyta	Chlorophyceae	Chlorophyceae_X	Chlamydomonadales						0d1405ae74ef432de982cc1c5b763fca	0.0338985	-0.20427	2.9778	-0.0685976	0.94531	0.972785	conventional	Eukaryota	Archaeplastida	Chlorophyta	Chlorodendrophyceae
21b98c7df61902a10c8c0140a56ce57b	76.3114	-1.35313	0.431289	-3.13742	0.00170444	0.03	conventional	Bacteria	Proteobacteria	Alphaproteobacteria	Rhodobacterales	Rhodobacteraceae							1d7f755dff5c5dac6d5c515a146fc1ee	0.0367933	-0.710413	2.96284	-0.239774	0.810505	0.99	conventional	Eukaryota	Stramenopiles	Ochrophyta	Dictyochophyceae	Dictyochophyceae_X							0d22207f6cf3d5a07d6f5836e76295d1	0.0709702	-0.568707	2.97768	-0.19099	0.848534	0.972785	conventional	Eukaryota	Stramenopiles	Ochrophyta	Chrysophyceae
1d65610863079edba0ca270df4f509a1	10.45	-3.67397	1.19539	-3.07346	0.00211595	0.03	conventional	Bacteria	Bacteroidota	Bacteroidia	Flavobacteriales_877923	Flavobacteriaceae	Hel1-33-131						20b18894c85fc2c52b9e0ad9ea69d1cf	0.0304574	-0.862274	2.96284	-0.29103	0.771029	0.99	conventional	Eukaryota	Hacrobia	Haptophyta	Prymnesiophyceae	Prymnesiophycidae_X	Prymnesiales	Prymnesiaceae					0e202584fa2f1546cae446d5fc8c35d5	0.0217382	-0.20427	2.9778	-0.0685976	0.94531	0.972785	conventional	Eukaryota	Stramenopiles	Ochrophyta	Bolidophyceae
cc768188c79d56b94d6c364a34906ded	9.21718	-2.83848	0.929108	-3.05506	0.00225018	0.03	conventional	Bacteria	Verrucomicrobiota	Verrucomicrobiae	Chthoniobacterales	Terrimicrobiaceae	Terrimicrobium	Terrimicrobium sacchariphilum					235644b275a295380675f1f2e45ceeb0	0.0289909	-0.427399	2.96284	-0.144253	0.885301	0.99	conventional	Eukaryota	Stramenopiles	Ochrophyta	Chrysophyceae	Chrysophyceae_X							0fd67cb889d6b56344c3e8f6a5668483	1.74882	-4.1979	2.53384	-1.65673	0.0975734	0.972785	conventional	Eukaryota	Alveolata	Dinoflagellata	Dinophyceae
9d398fe62fdc575b30a11313ae91217d	9.72131	-3.2431	1.11183	-2.9169	0.00353529	0.04	conventional	Bacteria	Planctomycetota	Planctomycetia	Planctomycetales	Planctomycetaceae							2883248ffdf65c5665e7ea6fd26b9a04	0.0458375	-0.165094	2.96284	-0.0557216	0.955564	0.99	conventional	Eukaryota	Stramenopiles	Ochrophyta	Bacillariophyta	Bacillariophyceae	Bacillariophyceae_X	Bacillariophyceae_XXX					11434ab942b63859ca755a0b5f509357	0.531471	-0.220222	2.58721	-0.0851196	0.932166	0.972785	conventional	Eukaryota	Alveolata	Dinoflagellata	Syndiniales
74a7274d783e29c8d378d38cd3ca10ed	4.90788	-5.36456	1.91862	-2.79605	0.00517316	0.05	conventional	Bacteria	Bacteroidota	Bacteroidia	Flavobacteriales_877923	Flavobacteriaceae	Confluentibacter						2981aa9f69bc423dc502b2e178dc7904	3.64174	-0.649845	0.748558	-0.868129	0.385324	0.99	conventional	Eukaryota	Archaeplastida	Chlorophyta	Mamiellophyceae	Mamiellophyceae_X	Mamiellales	Mamiellaceae					118526ee9953129fb4df6aa5e313b254	0.210161	1.10308	2.9737	0.370946	0.710678	0.972785	FTPIG	Eukaryota	Stramenopiles	Ochrophyta	Raphidophyceae
1ae1bd31e0995f907062cc851d803bd7	7.40033	-3.01129	1.11824	-2.69287	0.00708392	0.06	conventional	Bacteria	Bacteroidota	Bacteroidia	Flavobacteriales_877923	Flavobacteriaceae							29c56126770baf791a87e202c5502a53	0.0339221	-0.862274	2.96284	-0.29103	0.771029	0.99	conventional	Eukaryota	Archaeplastida	Chlorophyta	Mamiellophyceae	Mamiellophyceae_X	Mamiellales	Mamiellaceae					119f4681ea158e649b0070ac77b927d9	1.90419	0.417943	1.71069	0.244312	0.806989	0.972785	FTPIG	Eukaryota	Stramenopiles	Ochrophyta	Bacillariophyta
309700a80c0fb7de9f9b6c7b78417100	21.8472	-1.47845	0.542595	-2.72477	0.00643466	0.06	conventional	Bacteria	Bacteroidota	Bacteroidia	Flavobacteriales_877923	Flavobacteriaceae							2ca3c58f049a58d867f26414c71778f4	0.36955	0.910014	2.15654	0.421978	0.673041	0.99	FTPIG	Eukaryota	Stramenopiles	Ochrophyta	Bacillariophyta	Coscinodiscophyceae	Chaetocerotales						11e933aa547e2fbcbbbb71d96d1c07ec	0.526966	0.586054	2.55433	0.229436	0.81853	0.972785	FTPIG	Eukaryota	Stramenopiles	Ochrophyta	Bacillariophyta
61144af694c3faa9ddf1db306b9a2aae	3.7867	-4.04039	1.48739	-2.71643	0.00659902	0.06	conventional	Bacteria	Bacteroidota	Bacteroidia	Chitinophagales	Saprospiraceae	Lewinella_A	Lewinella_A cohaerens					2db35522f28067e44df66036696df73d	0.048228	-0.427399	2.96284	-0.144253	0.885301	0.99	conventional	Eukaryota	Stramenopiles	Ochrophyta									126ef7bd515f443dd4eb4e215fc9033b	0.385318	-1.20452	2.35197	-0.512134	0.608558	0.972785	conventional	Eukaryota	Alveolata	Dinoflagellata	Syndiniales
ebf434236879a4450d0c00d1f580ee0f	5.65509	-5.23979	1.94619	-2.69234	0.00709535	0.06	conventional	Bacteria	Bacteroidota	Bacteroidia	Flavobacteriales_877923	UA16	UA16	UA16 sp002863125					2e51fa0db8d2cf6cabac348e5d568521	1.48168	1.80578	1.25047	1.44409	0.148715	0.99	FTPIG	Eukaryota	Hacrobia	Haptophyta	Prymnesiophyceae	Prymnesiophyceae_X	Isochrysidales	Noelaerhabdaceae					12fb6475397e5046475defe7c70f960d	0.740375	-0.983403	1.70954	-0.575244	0.565126	0.972785	conventional	Eukaryota	Archaeplastida	Chlorophyta	Mamiellophyceae
f061833ad1a5e60010c4dbe4411d11d5	3.81515	-3.22154	1.17846	-2.73368	0.00626316	0.06	conventional	Bacteria	Proteobacteria	Alphaproteobacteria	Rhodobacterales	Rhodobacteraceae							30738b383fbc642a7e6661c381530546	0.0257372	-0.710413	2.96284	-0.239774	0.810505	0.99	conventional	Eukaryota	Stramenopiles	Ochrophyta	Bacillariophyta	Coscinodiscophyceae	Chaetocerotales						13616b9ba5aa7e35b50cdcf9b8c88c1d	0.0561576	0.387019	2.97719	0.129995	0.89657	0.972785	FTPIG	Eukaryota	Alveolata	Dinoflagellata	Syndiniales
29d2b956bf7239727c7edc57e6d0fb9d	42.31	-1.57066	0.588541	-2.66873	0.00761387	0.06	conventional	Bacteria	Actinobacteriota	Actinomycetia	Actinomycetales	Microbacteriaceae							3129b84752ab1a198cf3b7a90c63dee8	0.0448422	-0.710413	2.96284	-0.239774	0.810505	0.99	conventional	Eukaryota	Hacrobia	Haptophyta	Prymnesiophyceae	Prymnesiophycidae_X	Prymnesiales	Chrysochromulinaceae					13e8b8db30705dc382b6d6280a53687f	0.11399	-0.568707	2.97768	-0.19099	0.848534	0.972785	conventional	Eukaryota	Alveolata	Dinoflagellata	Syndiniales
401a67858704d406087efd35334e84e1	35.7137	1.22456	0.4647	2.63515	0.00840998	0.06	FTPIG	Bacteria	Proteobacteria	Alphaproteobacteria	Pelagibacterales	Pelagibacteraceae	Pelagibacter_A_544407						3223f3ef0f87622c28aa2deb81a7650b	0.50562	-0.57254	1.74888	-0.327375	0.743384	0.99	conventional	Eukaryota	Stramenopiles	Ochrophyta	Bacillariophyta	Coscinodiscophyceae	Chaetocerotales						1426074695ec8d2ffa11acbde448a289	0.0965505	-0.568707	2.97768	-0.19099	0.848534	0.972785	conventional	Eukaryota	Stramenopiles	Opalozoa	Bicoecea
255823506ddfddc9954c1d3679eb76a2	8.74916	-1.85802	0.713822	-2.60292	0.00924333	0.07	conventional	Bacteria	Bacteroidota	Bacteroidia	Flavobacteriales_877923	UBA7312	UBA7312	UBA7312 sp902580855					334feb949bba92d67ce2d15e5517f30d	0.781968	2.70077	2.21079	1.22163	0.221848	0.99	FTPIG	Eukaryota	Stramenopiles	Ochrophyta	Bacillariophyta	Bacillariophyceae	Bacillariophyceae_X	Bacillariophyceae_XXX					1449f08ead45d6b406e6a3ad4904b2e7	0.36357	2.04235	2.15827	0.94629	0.344001	0.972785	FTPIG	Eukaryota	Hacrobia	Telonemia	Telonemia_X
4232b2e3e093214294f979ef66e2fc22	3.23009	-3.02273	1.16235	-2.60053	0.00930806	0.07	conventional	Bacteria	Bacteroidota	Bacteroidia	Flavobacteriales_877923	Flavobacteriaceae	Flavobacterium	Flavobacterium flevense					347c47daabbc6630d1605dd81aa134e4	0.0289909	-0.427399	2.96284	-0.144253	0.885301	0.99	conventional	Eukaryota	Hacrobia	Haptophyta	Prymnesiophyceae	Prymnesiophycidae_X							1450aa943de92d6ca2f12c9e01edf096	0.128173	0.994729	2.97456	0.334412	0.738068	0.972785	FTPIG	Eukaryota	Rhizaria	Cercozoa	Filosa-Thecofilosea
ef758040068daec6a6d7cdd339aca541	17.2235	0.916225	0.353609	2.59107	0.00956781	0.07	FTPIG	Bacteria	Proteobacteria	Gammaproteobacteria	SAR86_747617	D2472	SAR86A						37b0014d3917f6035c93fc39db0cdaae	0.736979	0.246134	1.31188	0.187619	0.851176	0.99	FTPIG	Eukaryota	Hacrobia	Haptophyta	Prymnesiophyceae	Prymnesiophycidae_X	Prymnesiales						14dee8640f62b50e91b207c1d8b6f55d	0.0905811	-0.760362	2.97735	-0.255382	0.798428	0.972785	conventional	Eukaryota	Opisthokonta	Choanoflagellida	Choanoflagellida_X
fe980881c8f03bec356a75c8186100ae	5.63914	-1.97696	0.781661	-2.52918	0.011433	0.08	conventional	Bacteria	Proteobacteria	Alphaproteobacteria									3923347a777ad78d517dc433f819b25e	0.171289	-0.751835	2.51751	-0.298642	0.765213	0.99	conventional	Eukaryota	Stramenopiles	Ochrophyta	Bacillariophyta	Coscinodiscophyceae	Chaetocerotales						15b9e01a44e269e80443440ea52312bd	0.311161	-1.6999	2.96897	-0.572555	0.566946	0.972785	conventional	Eukaryota	Stramenopiles	Ochrophyta	Bacillariophyta
0780c22c545ff02f8993b1837b08b3c5	9.20547	2.04244	0.816315	2.50202	0.0123485	0.08	FTPIG	Bacteria	SAR324	SAR324	SAR324	NAC60-12							3cba72ee51e26d8d890335a9ac0815d9	0.137414	-0.203007	2.96276	-0.0685195	0.945372	0.99	conventional	Eukaryota	Stramenopiles	Ochrophyta	Bacillariophyta	Coscinodiscophyceae	Chaetocerotales	Chaetocerotaceae					1829774a0512bcec1f03238f11d05eee	0.0975294	-0.384605	2.9778	-0.129157	0.897233	0.972785	conventional	Eukaryota	Hacrobia	Centroheliozoa	Centroheliozoa_X
176243a65e5a7b0337538fe38e74eb7f	4.43623	-4.51184	1.82555	-2.47149	0.0134551	0.08	conventional	Bacteria	Bacteroidota	Bacteroidia	Flavobacteriales_877923	Flavobacteriaceae							3fcf764fac83e946666f2236b2f09301	0.0310349	-0.427399	2.96284	-0.144253	0.885301	0.99	conventional	Eukaryota	Stramenopiles	Ochrophyta	Chrysophyceae	Chrysophyceae_X							1983c17f58a10b1475586bc9ea430b50	1.9462	-2.95504	1.24291	-2.37752	0.0174294	0.972785	conventional	Eukaryota	Hacrobia	Cryptophyta	Cryptophyceae
39e27cbe03e2b71dbc8a5a1c8b8e7171	3.23036	-5.09607	2.14781	-2.37268	0.0176595	0.1	conventional	Bacteria	Bacteroidota	Bacteroidia	Flavobacteriales_877923	Flavobacteriaceae							427bb950c483525a1643092aeffa175b	0.0460393	-0.710413	2.96284	-0.239774	0.810505	0.99	conventional	Eukaryota	Hacrobia	Haptophyta	Prymnesiophyceae	Prymnesiophycidae_X	Prymnesiales						1997eed2544dd06101a1068eb8a41880	0.0479082	-0.20427	2.9778	-0.0685976	0.94531	0.972785	conventional	Eukaryota	Alveolata	Dinoflagellata	Dinophyceae
86a6e428e4589045b34adcda81367b76	15.6162	-1.51012	0.635329	-2.37691	0.0174583	0.1	conventional	Bacteria	Proteobacteria	Alphaproteobacteria	Rhodobacterales	Rhodobacteraceae							42c99c59c96a894803c978acdcad4c94	0.167987	-1.52631	2.9615	-0.515383	0.606285	0.99	conventional	Eukaryota	Stramenopiles	Ochrophyta	Bacillariophyta	Coscinodiscophyceae	Chaetocerotales						1a240ab676c7a0bf17e9f3e7de6c813d	0.0965505	0.602984	2.97661	0.202574	0.839468	0.972785	FTPIG	Eukaryota	Stramenopiles	Ochrophyta	Chrysophyceae
921b9fcb748b733a3ae9b5185d6200bd	14.5548	-1.30804	0.552331	-2.36821	0.0178744	0.1	conventional	Bacteria	Planctomycetota	UBA1135	UBA1135	GCA-002686595							43d1fd957d6f9d3d189b720187ac4cb6	0.12981	-0.448108	2.96284	-0.151243	0.879784	0.99	conventional	Eukaryota	Hacrobia	Cryptophyta	Cryptophyceae	Cryptophyceae_X	Pyrenomonadales	Pyrenomonadales_XX					1a59cbac433912b1fea010758920e28c	0.191678	-0.554925	2.97703	-0.186402	0.852129	0.972785	conventional	Eukaryota	Rhizaria	Cercozoa	Filosa-Imbricatea
a91d00ff54a57a7e0b4f1e19e86c72ef	6.73163	1.58071	0.657878	2.40274	0.016273	0.1	FTPIG	Bacteria	Proteobacteria	Gammaproteobacteria	Burkholderiales_597441	UBA3031	UBA3031	UBA3031 sp002167745					446e42a6426b1efe75d671dec0e133a9	0.221233	0.959772	2.73518	0.350899	0.725664	0.99	FTPIG	Eukaryota	Stramenopiles	Ochrophyta	Bacillariophyta	Coscinodiscophyceae	Thalassiosirales	Stephanodiscaceae					1bd46a8f86ae1222e87ce278e9ca3aff	2.38942	4.71416	2.19403	2.14863	0.0316641	0.972785	FTPIG	Eukaryota	Alveolata	Dinoflagellata	Dinophyceae
c7235449f90c2c3bb53273325f92e8be	5.6225	2.22663	0.931796	2.38961	0.0168663	0.1	FTPIG	Bacteria	Proteobacteria	Gammaproteobacteria									449a5ad56e3f4c3e0a5b4d9a36774c46	0.0617456	-0.862274	2.96284	-0.29103	0.771029	0.99	conventional	Eukaryota	Hacrobia	Cryptophyta	Cryptophyceae	Cryptophyceae_X	Pyrenomonadales	Pyrenomonadales_XX					1cb5cd6bedc87e7de14806554d516618	0.70487	1.01828	2.39699	0.424818	0.670969	0.972785	FTPIG	Eukaryota	Archaeplastida	Chlorophyta	Mamiellophyceae
28681dd786bba6b6fde1bcc26b862fda	11.7106	-1.32868	0.591674	-2.24562	0.0247282	0.13	conventional	Bacteria	Proteobacteria	Gammaproteobacteria	Pseudomonadales_650612	Halieaceae	Luminiphilus						480ad10b52e6cfda3c1ffbf71ead37b8	9.70104	-1.60653	1.12056	-1.43369	0.15166	0.99	conventional	Eukaryota	Stramenopiles	Ochrophyta	Bacillariophyta	Coscinodiscophyceae	Chaetocerotales						1d098eda031744bcd2bf76e39703eb72	0.175368	-0.760362	2.97735	-0.255382	0.798428	0.972785	conventional	Eukaryota	Hacrobia	Haptophyta	Prymnesiophyceae
1f2b0f963266c5b69a44e243287a2768	21.0068	-1.73461	0.779683	-2.22477	0.026097	0.13	conventional	Bacteria	Bacteroidota	Bacteroidia	Flavobacteriales_877923	Crocinitomicaceae	UBA4466	UBA4466 sp003149635					48541b1c7544a9c5710cc0e560f2aae0	0.221465	0.7612	2.75499	0.276299	0.782319	0.99	FTPIG	Eukaryota	Stramenopiles	Ochrophyta	Bacillariophyta	Coscinodiscophyceae	Thalassiosirales						1d78124a5281224f042c3e9a84ccc281	0.0822781	0.814484	2.97583	0.2737	0.784315	0.972785	FTPIG	Eukaryota	Alveolata	Dinoflagellata	Syndiniales
8c7146307628fdf05429ceed76135848	12.2465	-1.298	0.585808	-2.21573	0.0267098	0.13	conventional	Bacteria	Bacteroidota	Bacteroidia	Flavobacteriales_877923	Flavobacteriaceae	Patiriisocius	Patiriisocius sp000170815					492cdd6c21a2b26e15db8d01e1bbc81b	0.0775279	-0.296246	2.96284	-0.0999874	0.920354	0.99	conventional	Eukaryota	Archaeplastida	Chlorophyta	Trebouxiophyceae	Trebouxiophyceae_X	Chlorellales	Oocystaceae					1ef59b3716e3a3b002d025be1a478542	0.452612	1.02208	2.75197	0.371401	0.710339	0.972785	FTPIG	Eukaryota	Alveolata	Ciliophora	Oligohymenophorea
917e87ccb2566e04c82d76a3637d886c	12.7356	1.11736	0.506088	2.20784	0.0272553	0.13	FTPIG	Bacteria	Proteobacteria	Gammaproteobacteria	Pseudomonadales_650716	HTCC2089_650716	UBA9926						4ab140d3536daf1139878a8786c938af	0.0775279	-0.862274	2.96284	-0.29103	0.771029	0.99	conventional	Eukaryota	Hacrobia	Haptophyta	Prymnesiophyceae	Prymnesiophycidae_X							1f1abe484b2c3fd679c3e5b926cbbf81	0.225285	1.38599	2.97173	0.46639	0.640936	0.972785	FTPIG	Eukaryota	Alveolata	Ciliophora	Spirotrichea
2997f1920aefbb91632b549f2538b73b	12.0337	1.70502	0.779654	2.18689	0.0287506	0.14	FTPIG	Bacteria	Proteobacteria	Alphaproteobacteria	Pelagibacterales	Pelagibacteraceae	Pelagibacter_A_533952	Pelagibacter_A_533952 sp902560015					4cee53a03555c8bc40a1655f94c616c2	1.22988	-1.14884	1.36986	-0.838654	0.401664	0.99	conventional	Eukaryota	Stramenopiles	Ochrophyta	Bacillariophyta	Coscinodiscophyceae	Chaetocerotales	Chaetocerotaceae					2051a31eb4db2dc14e8c1e5d797d7415	0.162924	-0.760389	2.90424	-0.261821	0.79346	0.972785	conventional	Eukaryota	Archaeplastida	Chlorophyta	Pyramimonadophyceae
1e06064e7bf96d2bccdaba1ec1d7ecc6	5.48319	-1.87038	0.876273	-2.13447	0.0328042	0.15	conventional	Bacteria	Proteobacteria	Alphaproteobacteria	Rhodobacterales	Rhodobacteraceae							4d107ff5a0b7b9ec52aa47d3c26f2ac0	0.36624	0.25561	1.68333	0.151848	0.879307	0.99	FTPIG	Eukaryota	Archaeplastida	Chlorophyta	Trebouxiophyceae	Trebouxiophyceae_X	Chlorellales	Chlorellaceae					20929678e2ab0f6f043dbfddb90ab9f0	0.895387	0.235423	1.84595	0.127535	0.898517	0.972785	FTPIG	Eukaryota	Archaeplastida	Chlorophyta	Mamiellophyceae
570ad25901f24ab775bbf8f8ce1582f0	13.4585	1.65759	0.778438	2.12938	0.0332227	0.15	FTPIG	Bacteria	Actinobacteriota	Actinomycetia	Sporichthyales	Sporichthyaceae	Longivirga	Longivirga aurantiaca					4e70c6c513a7d28592442bc933139543	0.442082	-2.62823	2.02272	-1.29936	0.193822	0.99	conventional	Eukaryota	Stramenopiles	Ochrophyta	Bacillariophyta	Coscinodiscophyceae	Chaetocerotales	Chaetocerotaceae					209bd44d22a0e7843cdb99155d2defe3	0.0321835	0.181502	2.97747	0.0609584	0.951392	0.972785	FTPIG	Eukaryota	Stramenopiles	Sagenista	Labyrinthulomycetes
ef8ebd1018cbe5fb689404db95f24da2	5.68223	-3.41358	1.61881	-2.1087	0.0349708	0.16	conventional	Bacteria	Bacteroidota	Bacteroidia	NS11-12g_966746	UBA9320	UBA9320	UBA9320 sp002746305					4ea6aab0033ea21e8c2f20e99bb88687	0.0700819	0.100716	2.96276	0.033994	0.972882	0.99	FTPIG	Eukaryota	Archaeplastida	Chlorophyta	Prasinophyceae	Prasinophyceae_X	Pyramimonadales	Pyramimonadaceae					20c08e08529d0b55d4f83fe4bc3e9e3d	0.18374	-1.13601	2.64137	-0.430082	0.667136	0.972785	conventional	Eukaryota	Alveolata	Dinoflagellata	Syndiniales
24111e54b9212951ce4528a4b704f683	10.0025	2.79049	1.33408	2.09169	0.0364659	0.16	FTPIG	Bacteria	Proteobacteria	Gammaproteobacteria	PS1	Thioglobaceae							50cc9c2d3169e31740da71afd95785d3	0.0268341	-0.427399	2.96284	-0.144253	0.885301	0.99	conventional	Eukaryota	Stramenopiles	Ochrophyta	Chrysophyceae	Chrysophyceae_X	Chromulinales	Chromulinaceae					20e2b0929c5f2edff88245d125e5bf2b	0.188831	0.602985	2.97661	0.202574	0.839468	0.972785	FTPIG	Eukaryota	Stramenopiles	Ochrophyta	Bacillariophyta
dee6124e8924f6b29aa526051fd6013b	18.9389	-2.37397	1.16209	-2.04285	0.0410671	0.17	conventional	Bacteria	Bacteroidota	Bacteroidia	Flavobacteriales_877923	Crocinitomicaceae	UBA952	UBA952 sp002167775					517a4eba38f7c723965a25347a97785e	0.0323841	-0.710413	2.96284	-0.239774	0.810505	0.99	conventional	Eukaryota	Hacrobia	Haptophyta	Prymnesiophyceae	Prymnesiophycidae_X	Prymnesiales	Chrysochromulinaceae					2109b28eadf77b8915bbd2c6f2c1aa93	0.0321835	0.181502	2.97747	0.0609584	0.951392	0.972785	FTPIG	Eukaryota	Alveolata	Dinoflagellata	Dinophyceae
abc6ba266bfe00b92b8fb631d84e6742	13.4276	1.15892	0.577199	2.00783	0.0446612	0.18	FTPIG	Bacteria	Proteobacteria	Alphaproteobacteria	HIMB59	HIMB59	HIMB59						51b3559a22c69a81bfa68d3130d4de55	0.189561	0.100716	2.96276	0.033994	0.972882	0.99	FTPIG	Eukaryota	Hacrobia	Haptophyta	Prymnesiophyceae	Prymnesiophycidae_X	Phaeocystales	Phaeocystaceae					22333f665dc32e6995c255cf032aa45a	0.0235524	-0.20427	2.9778	-0.0685976	0.94531	0.972785	conventional	Eukaryota	Archaeplastida	Chlorophyta	Trebouxiophyceae
c52b7ebe5ebf4065a55311d5940a05f6	5.17562	-2.09488	1.04618	-2.0024	0.0452412	0.18	conventional	Bacteria	Proteobacteria	Alphaproteobacteria	Rhodobacterales	Rhodobacteraceae							52668ec7b4c09a1edabe8bfbae976dd1	0.209956	-1.04239	2.68481	-0.388255	0.697827	0.99	conventional	Eukaryota	Archaeplastida	Chlorophyta	Prasinophyceae	Prasinophyceae_X	Pyramimonadales	Pyramimonadaceae					22a39039861a2c1c8aaaa8fc8de5e6db	0.0650947	0.569488	2.97671	0.191314	0.848279	0.972785	FTPIG	Eukaryota	Alveolata	Dinoflagellata	Syndiniales
7697aba1329a97e7c171a6d2efe712c6	8.83073	-1.37593	0.694783	-1.98038	0.0476611	0.19	conventional	Bacteria	Planctomycetota	UBA1135	UBA1135	GCA-002686595							54a2528a39b9e97465efa4cb73f47b2c	0.154608	-0.882984	2.86033	-0.3087	0.75755	0.99	conventional	Eukaryota	Stramenopiles	Ochrophyta	Bacillariophyta								22c109e4f1d4e175abeddd95d7f78a75	0.289652	1.38599	2.97173	0.46639	0.640936	0.972785	FTPIG	Eukaryota	Alveolata	Ciliophora	Spirotrichea
8ca578c44a7bf5d522056cc2737ab046	28.4709	1.24587	0.627675	1.9849	0.0471558	0.19	FTPIG	Bacteria	Proteobacteria	Alphaproteobacteria	Pelagibacterales	Pelagibacteraceae							551612ee2795982221d5863945f58c0a	0.101766	-1.38697	2.96197	-0.46826	0.639599	0.99	conventional	Eukaryota	Hacrobia	Haptophyta	Prymnesiophyceae	Prymnesiophycidae_X	Prymnesiales	Prymnesiaceae					234866a67841ab5bd48dc19ec248c331	0.0321835	-0.20427	2.9778	-0.0685976	0.94531	0.972785	conventional	Eukaryota	Rhizaria	Cercozoa	Chlorarachniophyceae
06b38c9c1b4191b8a7cb9d3b4e5aa40a	5.32159	-2.90575	1.48853	-1.95209	0.0509272	0.19	conventional	Bacteria	Bacteroidota	Bacteroidia	Chitinophagales	Saprospiraceae	Lewinella_A	Lewinella_A cohaerens					5525a3c79ebe39514610fdd018bbb4b5	0.293507	0.250219	1.94295	0.128783	0.89753	0.99	FTPIG	Eukaryota	Stramenopiles	Ochrophyta									24c241cf8b61b0b664ff148ff3b96b3c	0.0340985	-0.20427	2.9778	-0.0685976	0.94531	0.972785	conventional	Eukaryota	Alveolata	Ciliophora	CONThreeP
300945a13ba328715d5f6b7878d252d2	4.47863	2.53922	1.29799	1.95626	0.0504344	0.19	FTPIG	Bacteria	Actinobacteriota	Acidimicrobiia_401430	Acidimicrobiales	Ilumatobacteraceae	Ilumatobacter_A						55a523784888e235ad75323a5242b9d2	0.048228	-0.427399	2.96284	-0.144253	0.885301	0.99	conventional	Eukaryota	Hacrobia	Haptophyta	Prymnesiophyceae	Prymnesiophycidae_X							25477c1c59be63e3f554d24844185d65	0.064367	0.387019	2.97719	0.129995	0.89657	0.972785	FTPIG	Eukaryota	Stramenopiles	Opalozoa	MAST-12
e1e0f62dcae2d0a96f8f9ed4a2943db4	11.0522	-2.29332	1.1733	-1.95459	0.0506311	0.19	conventional	Bacteria	Planctomycetota	Planctomycetia	Planctomycetales	Planctomycetaceae							591b2a8cedd33d01218771166e61472a	0.0367933	-0.710413	2.96284	-0.239774	0.810505	0.99	conventional	Eukaryota	Hacrobia	Haptophyta	Prymnesiophyceae	Prymnesiophycidae_X	Prymnesiales	Chrysochromulinaceae					2549f8656943f18e9f57d4fb3e693565	0.339567	0.362067	2.54911	0.142037	0.887051	0.972785	FTPIG	Eukaryota	Alveolata	Dinoflagellata	Dinophyceae
ebd80762cc12968e5515bdea807e749d	6.95561	-1.96298	1.01359	-1.93665	0.0527879	0.19	conventional	Bacteria	Bacteroidota	Bacteroidia	Cytophagales	Spirosomaceae	Allopseudarcicella_904070	Allopseudarcicella nivalisilvae					598ac940b31bc9e5559060aaaf2c6c2f	0.0292999	-0.427399	2.96284	-0.144253	0.885301	0.99	conventional	Eukaryota	Archaeplastida	Chlorophyta	Prasinophyceae	Prasinophyceae_X	Pseudoscourfieldiales-clade-6	Pycnococcaceae					2616ea14dcc243f98187f875a1178183	0.125888	0.38702	2.97719	0.129995	0.89657	0.972785	FTPIG	Eukaryota	Alveolata	Dinoflagellata	Dinophyceae
146909847af0925716b704f9c8966767	6.7196	-2.1526	1.1217	-1.91905	0.0549776	0.2	conventional	Bacteria	Planctomycetota	Planctomycetia	Pirellulales	Pirellulaceae	Rubripirellula						5dba7dc0a0d7d4e64df3c3631af428e8	0.128561	-0.599969	2.96284	-0.202498	0.839527	0.99	conventional	Eukaryota	Hacrobia	Cryptophyta	Cryptophyceae	Cryptophyceae_X	Pyrenomonadales	Chroomonadaceae					287c7c34857257f15c3cc864d19796c6	1.10984	-2.31689	2.21022	-1.04826	0.294517	0.972785	conventional	Eukaryota	Alveolata	Dinoflagellata	Dinophyceae
bff8789d83016dd31a98753ad115d9c0	6.55944	-1.51792	0.793174	-1.91373	0.055654	0.2	conventional	Bacteria	Bacteroidota	Bacteroidia	Flavobacteriales_877923	UA16	UA16	UA16 sp002863125					5e851a7f1e53a1a01b59a59d82c324e4	0.203284	0.100716	2.96276	0.033994	0.972882	0.99	FTPIG	Eukaryota	Stramenopiles	Ochrophyta	Chrysophyceae	Chrysophyceae_X	Chromulinales	Chromulinaceae					28a56dbede8e99db73495f67757ca8e3	0.190255	-0.179168	2.97747	-0.0601746	0.952017	0.972785	conventional	Eukaryota	Alveolata	Dinoflagellata	Dinophyceae
e82aa537ea25e4e218c34f62d6f7745c	69.7742	-1.49789	0.792773	-1.88943	0.0588339	0.2	conventional	Bacteria	Actinobacteriota	Acidimicrobiia_401430	Acidimicrobiales	Ilumatobacteraceae							5ed8bf43d5a05fd9270a0068e36a6d63	2.21337	0.630112	1.18081	0.533628	0.593599	0.99	FTPIG	Eukaryota	Hacrobia	Cryptophyta	Cryptophyceae	Cryptophyceae_X	Pyrenomonadales	Pyrenomonadales_XX					2a1a4b3956b2ad373acc273f48e715fc	0.20887	-0.307239	2.8603	-0.107415	0.91446	0.972785	conventional	Eukaryota	Hacrobia	Picozoa	Picozoa_X
6b777feac8a940422f99be0c572a994d	10.1553	-1.89486	1.01452	-1.86773	0.0618	0.21	conventional	Bacteria	Bacteroidota	Bacteroidia	Flavobacteriales_877923	Flavobacteriaceae	UBA3478	UBA3478 sp002381155					6160f380098f6bd1d220fb750d6c1db6	0.0964561	-0.296246	2.96284	-0.0999874	0.920354	0.99	conventional	Eukaryota	Hacrobia	Haptophyta	Prymnesiophyceae	Prymnesiophycidae_X	Prymnesiales	Chrysochromulinaceae					2a4835ce612e7709857f11db3fcdc1d9	0.162991	0.831443	2.912	0.285523	0.775244	0.972785	FTPIG	Eukaryota	Opisthokonta	Mesomycetozoa	Ichthyosporea
f69b8df7b121686deff6335e7f1e0c4f	7.30199	1.32505	0.708994	1.86892	0.0616337	0.21	FTPIG	Bacteria	Proteobacteria	Alphaproteobacteria	Pelagibacterales	Pelagibacteraceae							617b3d64fecc542be784bcb7059e60bb	0.143067	-0.648923	2.65393	-0.244513	0.806833	0.99	conventional	Eukaryota	Stramenopiles	Ochrophyta	Bacillariophyta	Coscinodiscophyceae	Thalassiosirales	Thalassiosiraceae					2a5bf43ecdc337f0da9fa065cbfb656d	0.197248	1.10196	2.8584	0.385516	0.699855	0.972785	FTPIG	Eukaryota	Rhizaria	Cercozoa	Filosa-Thecofilosea
e569a0025d83853d9173811ea0d79634	4.16994	1.98497	1.08439	1.83049	0.0671763	0.22	FTPIG	Bacteria	Proteobacteria	Alphaproteobacteria	Pelagibacterales	Pelagibacteraceae	HIMB114	HIMB114 sp000163555					6201e7c29be8e96ec2e0ee81290d39d8	0.0245251	-0.427399	2.96284	-0.144253	0.885301	0.99	conventional	Eukaryota	Alveolata	Dinophyta	Dinophyceae	Dinophyceae_X	Brachidiniales	Brachidiniaceae					2aa441c5e20383dd30bd823849858a20	0.0321835	-0.20427	2.9778	-0.0685976	0.94531	0.972785	conventional	Eukaryota	Alveolata	Dinoflagellata	Dinophyceae
737685903e5830f0b3943dc0c6887ae8	8.34011	-1.20873	0.666763	-1.81283	0.0698583	0.22	conventional	Bacteria	Bacteroidota	Bacteroidia	Cytophagales								63265cf0ca39a06a67f27055adad9903	0.178259	-1.34707	2.77858	-0.484805	0.627815	0.99	conventional	Eukaryota	Stramenopiles	Ochrophyta	Chrysophyceae-Synurophyceae								2ac4cd9a91865e5d92b02902422366fd	0.101171	-0.179168	2.97747	-0.0601746	0.952017	0.972785	conventional	Eukaryota	Stramenopiles	Ochrophyta	Bacillariophyta
d8ecdc9b8fc5c3b976429c04c5cb90a5	11.623	1.10354	0.60809	1.81476	0.0695609	0.22	FTPIG	Bacteria	Proteobacteria	Gammaproteobacteria	SAR86_747617	D2472	D2472						66638fdd6109d8bc308696fcbfc85dce	0.36455	-0.864221	2.07102	-0.417293	0.676464	0.99	conventional	Eukaryota	Stramenopiles	Ochrophyta	Bacillariophyta								2b2bbb9cb1ca5e1c7202a79978797288	0.257468	1.69843	2.96725	0.572393	0.567055	0.972785	FTPIG	Eukaryota	Alveolata	Dinoflagellata	Syndiniales
1ce3b5c6d85ce967f8677e23e3e9b0be	11.9523	1.43867	0.796801	1.80556	0.0709875	0.22	FTPIG	Bacteria	Proteobacteria	Alphaproteobacteria	Pelagibacterales	Pelagibacteraceae	Pelagibacter_A_533952						676f46925873e31508850d72663851cf	0.179369	-1.17362	2.96264	-0.39614	0.692002	0.99	conventional	Eukaryota	Stramenopiles	Ochrophyta	Bacillariophyta	Coscinodiscophyceae	Chaetocerotales						2ce59e0275d4bc44019b7a0b4a1c234d	0.0965505	0.602985	2.97661	0.202575	0.839468	0.972785	FTPIG	Eukaryota	Stramenopiles	Opalozoa	MAST-3
0aa9595a5e847808c3a83e55bde4f86a	6.46284	1.48229	0.824303	1.79823	0.0721403	0.22	FTPIG	Bacteria	Actinobacteriota	Actinomycetia	Sporichthyales	Sporichthyaceae	Longivirga	Longivirga aurantiaca					69a0ca403196fa1a5ff0b0d29f4ae6f0	0.0739652	-0.862274	2.96284	-0.29103	0.771029	0.99	conventional	Eukaryota	Hacrobia	Haptophyta	Prymnesiophyceae	Prymnesiophycidae_X	Prymnesiales	Chrysochromulinaceae					2e0f1016f99ccc322a29a101b15aacd9	0.0374746	-0.20427	2.9778	-0.0685976	0.94531	0.972785	conventional	Eukaryota	Alveolata	Ciliophora	Ciliophora_X
760883693289d48aa564f9ea0c00485c	4.09789	-1.30294	0.746263	-1.74595	0.0808192	0.24	conventional	Bacteria	Actinobacteriota	Acidimicrobiia_401430	Acidimicrobiales	Ilumatobacteraceae							6c987094eb76bff568a4499383aa85e6	0.219871	-1.09017	2.43255	-0.448159	0.654038	0.99	conventional	Eukaryota	Hacrobia	Cryptophyta	Cryptophyceae	Cryptophyceae_X	Pyrenomonadales	Pyrenomonadales_XX					2f581606d283a99a7354dffa0703da4e	0.0965505	0.602985	2.97661	0.202575	0.839468	0.972785	FTPIG	Eukaryota	Alveolata	Dinoflagellata	Syndiniales
a2fb6fcac3737b8ad5aa23dd772d4844	9.24133	-1.33488	0.767554	-1.73914	0.0820101	0.24	conventional	Bacteria	Actinobacteriota	Actinomycetia	Actinomycetales	Microbacteriaceae							6caa9c6e64dcd5056eff243c50bc835f	0.198629	0.98228	2.95676	0.332215	0.739727	0.99	FTPIG	Eukaryota	Stramenopiles	Ochrophyta	Bacillariophyta	Coscinodiscophyceae	Thalassiosirales						2f87f7265915ea535eb0ff739e6d60ad	0.0652144	-0.568707	2.97768	-0.19099	0.848534	0.972785	conventional	Eukaryota	Archaeplastida	Streptophyta	Embryophyceae
f54f2bc05b8d9fa800c149a736775f53	5.34769	2.32546	1.35316	1.71854	0.0856986	0.25	FTPIG	Bacteria	Proteobacteria	Alphaproteobacteria	Pelagibacterales	Pelagibacteraceae							6e9ae494f0de5603700bf5fdb654ab38	0.104996	-0.731121	2.96284	-0.246764	0.805091	0.99	conventional	Eukaryota	Hacrobia	Haptophyta	Prymnesiophyceae	Prymnesiophycidae_X							2fc08f1043a681931b9f669f2309fe39	0.0329112	0.387019	2.97719	0.129995	0.89657	0.972785	FTPIG	Eukaryota	Rhizaria	Cercozoa	Filosa-Thecofilosea
00a128cc51e94cb04c4c120e0504446d	4.85083	-1.4489	0.849718	-1.70515	0.0881668	0.26	conventional	Bacteria	Bacteroidota	Bacteroidia									70c3ea20ecf8d81c04b685ad31fea9aa	0.0576012	-0.862274	2.96284	-0.29103	0.771029	0.99	conventional	Eukaryota	Archaeplastida										2fec69c498e5da4b0aa123c769dd146e	0.0325453	-0.20427	2.9778	-0.0685976	0.94531	0.972785	conventional	Eukaryota	Opisthokonta	Choanoflagellida	Choanoflagellatea
9873e43dde5a449c67ba4f2942cbea71	4.66975	-1.45204	0.872881	-1.6635	0.0962114	0.27	conventional	Bacteria	Actinobacteriota	Actinomycetia	Sporichthyales	Sporichthyaceae	Longivirga	Longivirga aurantiaca					7230ba2c8d562c7a3da3237e220903b1	0.0289909	-0.427399	2.96284	-0.144253	0.885301	0.99	conventional	Eukaryota	Hacrobia	Haptophyta	Prymnesiophyceae	Prymnesiophycidae_X	Prymnesiales						3012954a8eb3c44ac1c34d583b6f30ef	0.286032	1.10308	2.9737	0.370946	0.710678	0.972785	FTPIG	Eukaryota	Stramenopiles	Ochrophyta	Dictyochophyceae
1c2db6bdf83c503d1c7a4f2ff92c2e5c	35.5297	-0.967671	0.586606	-1.64961	0.0990225	0.28	conventional	Bacteria	Bacteroidota	Bacteroidia	Flavobacteriales_877923	Crocinitomicaceae	UBA952	UBA952 sp002167775					72dda267fa711d9c8fe2add1e1ee352d	0.0289909	-0.427399	2.96284	-0.144253	0.885301	0.99	conventional	Eukaryota	Hacrobia	Haptophyta	Prymnesiophyceae	Prymnesiophycidae_X	Prymnesiales	Chrysochromulinaceae					308ffd10b2b8761490dd5c188991040f	0.0487647	-0.20427	2.9778	-0.0685976	0.94531	0.972785	conventional	Eukaryota	Stramenopiles	Sagenista	MAST-9
ea6a3535a06e26b6a430e886ba00dc32	10.6312	-1.2926	0.802524	-1.61067	0.107252	0.3	conventional	Bacteria	Bacteroidota	Bacteroidia	Flavobacteriales_877923	TMED113	GCA-2718035	GCA-2718035 sp902533035					74ebb2cdf091d52a6e98ca4eb909f030	7.7372	-1.90089	1.09428	-1.73712	0.0823664	0.99	conventional	Eukaryota	Stramenopiles	Ochrophyta	Bacillariophyta	Coscinodiscophyceae	Thalassiosirales						32355fe98fddeb38471b1e9bc48c584f	0.0321835	0.181502	2.97747	0.0609584	0.951392	0.972785	FTPIG	Eukaryota	Stramenopiles	Sagenista	MAST-7
e3ee9de0ef95547c9864abb5c2fc17f0	8.43567	-1.91748	1.21135	-1.58292	0.113439	0.31	conventional	Bacteria	Bacteroidota	Bacteroidia	Chitinophagales	Saprospiraceae	Haliscomenobacter	Haliscomenobacter hydrossis					74f4cd3664e86f690e73d5ce863d6c88	0.0617456	-0.862274	2.96284	-0.29103	0.771029	0.99	conventional	Eukaryota	Stramenopiles	Ochrophyta	Bacillariophyta	Coscinodiscophyceae	Chaetocerotales	Chaetocerotaceae					32852925c7fb1148a87252386212198f	0.929754	3.34861	2.72398	1.22931	0.218956	0.972785	FTPIG	Eukaryota	Alveolata	Ciliophora	Spirotrichea
aa9d3b6f610e8770b52d3f588d5fb3ee	4.07582	1.69305	1.08395	1.56194	0.118303	0.32	FTPIG	Bacteria	Proteobacteria	Alphaproteobacteria	Pelagibacterales	Pelagibacteraceae							753de1217a6a1bb84913ddc8ec047163	0.091675	0.255783	2.96224	0.086348	0.93119	0.99	FTPIG	Eukaryota	Stramenopiles	Ochrophyta	Bacillariophyta	Coscinodiscophyceae	Coscinodiscales	Coscinodiscaceae					3534b2178a850c429f3296c8012acf97	0.0479082	-0.20427	2.9778	-0.0685976	0.94531	0.972785	conventional	Eukaryota	Opisthokonta	Choanoflagellida	Choanoflagellatea
c3ad7194ea4f4a1af40d5e22ee94986c	4.71504	-1.28539	0.823217	-1.56143	0.118423	0.32	conventional	Bacteria	Bacteroidota	Bacteroidia	Chitinophagales	Saprospiraceae	Flavilitoribacter	Flavilitoribacter nigricans					75549981911a6cb5fe1cdf04b9f25a59	0.521036	2.09412	2.26646	0.923962	0.355506	0.99	FTPIG	Eukaryota	Stramenopiles	Ochrophyta	Chrysophyceae-Synurophyceae	Chrysophyceae-Synurophyceae_X	Chrysophyceae-Synurophyceae_XX	Chrysophyceae-Synurophyceae_XXXX					35f591a3ec0ebbe45b1194e15541329f	0.0725698	0.602984	2.97661	0.202574	0.839468	0.972785	FTPIG	Eukaryota	Hacrobia	Picozoa	Picozoa_X
34dba44baaa71b0f4234b513c6724905	4.33762	1.78461	1.16081	1.53738	0.1242	0.33	FTPIG	Bacteria	Verrucomicrobiota	Verrucomicrobiae	Pedosphaerales	AAA164-E04	AAA164-E04						755e25942c5ce11f1b1d0aef674a02d0	0.160368	0.0802737	2.58038	0.0311092	0.975182	0.99	FTPIG	Eukaryota	Stramenopiles	Ochrophyta	Pelagophyceae	Pelagophyceae_X							36b91891a0f4772517994531ef985e4f	0.151695	0.208462	2.69584	0.0773273	0.938363	0.972785	FTPIG	Eukaryota	Stramenopiles	Ochrophyta	Bacillariophyta
4825b09d20c9151769ed95ccf5bfd5ff	10.7335	-1.18962	0.796044	-1.49442	0.135066	0.35	conventional	Bacteria	Planctomycetota	Planctomycetia	Planctomycetales	Planctomycetaceae	Gimesia	Gimesia maris					769a98ac5080844a9b69ac1ec20a6e7e	0.0171891	-0.427399	2.96284	-0.144253	0.885301	0.99	conventional	Eukaryota	Stramenopiles	Ochrophyta	Bacillariophyta	Coscinodiscophyceae	Coscinodiscales	Coscinodiscaceae					37e912f02613194ddbfd2fb05e532c91	0.376528	-1.07063	2.34388	-0.456777	0.647831	0.972785	conventional	Eukaryota	Stramenopiles	Opalozoa	MAST-12
6ca76841d7b97060b926901e9969ae00	3.13423	-3.14941	2.14158	-1.4706	0.1414	0.36	conventional	Bacteria	Planctomycetota	Phycisphaerae	Phycisphaerales	SM1A02							77324bd8526e8452e85b5bf1cf230481	0.363499	-1.93852	2.06108	-0.940535	0.346943	0.99	conventional	Eukaryota	Archaeplastida	Chlorophyta	Prasinophyceae	Prasinophyceae_X	Pyramimonadales	Pyramimonadaceae					3957dfb01da202d550ac51e66bd9b5fc	0.699131	-0.183812	1.9498	-0.0942726	0.924893	0.972785	conventional	Eukaryota	Archaeplastida	Chlorophyta	Mamiellophyceae
b9dfa48a9153a4f020c093740c3e80bf	7.56927	-0.783193	0.552391	-1.41782	0.156242	0.4	conventional	Bacteria	Bacteroidota	Bacteroidia	Flavobacteriales_877923	Flavobacteriaceae	MS024-2A						7dd2c9db3bd8a47774e6be8cf7a651e3	0.0448422	-0.710413	2.96284	-0.239774	0.810505	0.99	conventional	Eukaryota	Hacrobia	Haptophyta	Prymnesiophyceae	Prymnesiophycidae_X	Prymnesiales						3a0a5c9d5ab352af712f3a7c67a950a1	1.5421	-0.459029	1.45245	-0.316039	0.751973	0.972785	conventional	Eukaryota	Hacrobia	Cryptophyta	Cryptophyceae
b43e2e7c8457ab602da3de2fc739d767	3.33424	-2.38832	1.69392	-1.40993	0.158559	0.4	conventional	Bacteria	Planctomycetota	UBA1135	UBA1135	GCA-002686595							7f907d70c0ae2e57bc8b6be709c575c2	0.0293376	-0.710413	2.96284	-0.239774	0.810505	0.99	conventional	Eukaryota	Hacrobia	Haptophyta	Prymnesiophyceae	Prymnesiophycidae_X							3a388b445dbee7447487497f3166709b	0.125888	0.387019	2.97719	0.129995	0.89657	0.972785	FTPIG	Eukaryota	Alveolata	Dinoflagellata	Dinophyceae
26ecc50d05bdc767658ef36a198eee52	4.58864	-0.944124	0.677771	-1.39298	0.163625	0.4	conventional	Bacteria	Planctomycetota	UBA1135	UBA1135	GCA-002686595							82d0fc70b83c45d38bb479ca72a1ff92	0.0754426	-0.448108	2.96284	-0.151243	0.879784	0.99	conventional	Eukaryota	Hacrobia	Rappemonad	Rappemonad_X	Rappemonad_XX	Rappemonad_XXX	Rappemonad_XXXXX					3a7dd884d3eea54001c4eb653b97452e	1.37617	-2.72567	2.07726	-1.31215	0.18947	0.972785	conventional	Eukaryota	Alveolata	Dinoflagellata	Dinophyceae
e31a8e7728b2ec7ee0b75bc710b6572a	35.7488	-0.836695	0.602729	-1.38818	0.165083	0.4	conventional	Bacteria	Bacteroidota	Bacteroidia	NS11-12g_966746	UBA9320							86229638eb034d706ea6d7e23aeec065	0.048228	-0.710413	2.96284	-0.239774	0.810505	0.99	conventional	Eukaryota	Archaeplastida	Streptophyta	Embryophyceae	Bryidae							3c6f8d7e1661a035824bb8e0f092619b	0.0629438	-0.20427	2.9778	-0.0685976	0.94531	0.972785	conventional	Eukaryota	Stramenopiles	Ochrophyta	Chrysophyceae
70e97b62484b59d680c14afc4e2edfd1	10.0178	1.46334	1.06732	1.37105	0.17036	0.41	FTPIG	Bacteria	Bacteroidota	Bacteroidia	Flavobacteriales_877923	Flavobacteriaceae	UBA3537						863c29cbde9e283358d0d42c792467d7	0.26357	0.935713	2.41495	0.387468	0.69841	0.99	FTPIG	Eukaryota	Hacrobia	Haptophyta	Prymnesiophyceae								3d344eff539bc98b80ae993f781b1096	0.188419	-1.32389	2.97395	-0.445164	0.656201	0.972785	conventional	Eukaryota	Alveolata	Dinoflagellata	Dinophyceae
7168117b4202153c1489f61fde21629b	5.88671	-1.26474	0.941404	-1.34346	0.179124	0.43	conventional	Bacteria	Bacteroidota	Bacteroidia	Flavobacteriales_877923	UA16	UA16	UA16 sp002863125					8906bbb0bc817ccf0a622b7cdbd2f37e	1.33171	0.0851544	1.45723	0.0584358	0.953402	0.99	FTPIG	Eukaryota	Stramenopiles	Ochrophyta	Bacillariophyta	Bacillariophyceae							3d6f01b6bfa1e2c758af72493a0640ab	0.064367	0.387019	2.97719	0.129995	0.89657	0.972785	FTPIG	Eukaryota	Alveolata	Dinoflagellata	Syndiniales
43286785209a0b64e8802575a814aa9f	4.15671	-1.61736	1.21291	-1.33346	0.182382	0.43	conventional	Bacteria	Bacteroidota	Bacteroidia									8bd5bee1621dc8d26c056dd41c2e27ab	0.0448422	-0.710413	2.96284	-0.239774	0.810505	0.99	conventional	Eukaryota	Hacrobia	Haptophyta	Prymnesiophyceae	Prymnesiophycidae_X	Prymnesiales	Chrysochromulinaceae					3d8bdaa0ee375e7817e25166b1b333bd	0.0965505	-0.568707	2.97768	-0.19099	0.848534	0.972785	conventional	Eukaryota	Alveolata	Dinoflagellata	Syndiniales
49372d34b4153e8a48b8bb00e83f8ccc	3.19079	-3.209	2.46671	-1.30093	0.193284	0.45	conventional	Bacteria	Myxococcota_A_473307	Bradymonadia									8ec8ff981ab1011dda5943044363126d	13.6515	0.0615482	0.840138	0.0732596	0.9416	0.99	FTPIG	Eukaryota	Stramenopiles	Ochrophyta	Bacillariophyta	Coscinodiscophyceae	Thalassiosirales	Skeletonemataceae					3eede109b2956c28b4dcd5d5a5437644	0.0321835	0.181502	2.97747	0.0609584	0.951392	0.972785	FTPIG	Eukaryota	Alveolata	Dinoflagellata	Syndiniales
a6fcff921aff4c54bdc494bff8684972	26.4619	-1.14646	0.892242	-1.28492	0.198822	0.46	conventional	Bacteria	Proteobacteria	Alphaproteobacteria	Rhodobacterales	Rhodobacteraceae							93057ec78dd6c1244479732042625975	4.09679	-2.23429	1.22773	-1.81986	0.0687806	0.99	conventional	Eukaryota	Archaeplastida	Chlorophyta	Mamiellophyceae	Mamiellophyceae_X	Mamiellales	Mamiellaceae					3f747308f3cb9e768326645d806f00b3	0.064367	0.387019	2.97719	0.129995	0.89657	0.972785	FTPIG	Eukaryota	Archaeplastida	Chlorophyta	Mamiellophyceae
5148b3c191e04f258bd06b7d50d32e6a	4.44935	-1.11643	0.906632	-1.23141	0.218171	0.49	conventional	Bacteria	Bacteroidota	Bacteroidia	Chitinophagales	Saprospiraceae	Flavilitoribacter	Flavilitoribacter nigricans					9315f70338c4022f010a9190263f7d52	0.685109	-0.352914	1.40299	-0.251544	0.801394	0.99	conventional	Eukaryota	Archaeplastida	Chlorophyta	Mamiellophyceae	Mamiellophyceae_X	Mamiellales	Mamiellaceae					401ee68fcec33e864927aa6e2da94cac	0.128734	0.387019	2.97719	0.129995	0.89657	0.972785	FTPIG	Eukaryota	Alveolata	Dinoflagellata	Dinophyceae
c1797175f7325ec39a2cd4bd3659691a	5.12238	2.38833	1.94376	1.22872	0.219178	0.49	FTPIG	Bacteria	Proteobacteria	Gammaproteobacteria	PS1	Thioglobaceae	Pseudothioglobus						95af43f8ce1e7be518f29c71ee442bca	0.236728	0.569256	2.19986	0.258769	0.795814	0.99	FTPIG	Eukaryota	Stramenopiles	Ochrophyta	Dictyochophyceae	Dictyochophyceae_X	Dictyochophyceae_XX	Dictyochophyceae_XXXX					428b63e31da78269e9ab544c56dde0ee	0.188831	0.602985	2.97661	0.202575	0.839468	0.972785	FTPIG	Eukaryota	Hacrobia	Haptophyta	Prymnesiophyceae
67a9e37205f539949834593a1dd79f46	37.9195	-1.19065	0.980159	-1.21475	0.224461	0.5	conventional	Bacteria	Bacteroidota	Bacteroidia	Flavobacteriales_877923	Flavobacteriaceae	UBA3537						96efd012c6794a7a96b7fddd2a6e8042	0.209384	-1.7047	2.71176	-0.628632	0.52959	0.99	conventional	Eukaryota	Hacrobia	Haptophyta	Prymnesiophyceae	Prymnesiophycidae_X	Prymnesiales						4548e056e537b90dc162844e3ab01347	0.251775	0.831766	2.97571	0.279518	0.779847	0.972785	FTPIG	Eukaryota	Alveolata	Dinoflagellata	Dinophyceae
bdf18e8980906003f3978e5ee578c9ea	71.6471	-0.420888	0.353249	-1.19148	0.233467	0.51	conventional	Bacteria	Actinobacteriota	Acidimicrobiia_402965	Actinomarinales	Actinomarinaceae	Actinomarina	Actinomarina sp002683085					96f3fd8e588967494b2722c05e9e4750	0.415854	1.01719	2.54527	0.399641	0.689421	0.99	FTPIG	Eukaryota	Stramenopiles	Ochrophyta	Bacillariophyta	Coscinodiscophyceae	Chaetocerotales	Chaetocerotaceae					45d4e89645ac1d7eb2a226395868490c	0.0987337	0.928754	2.97507	0.312179	0.754905	0.972785	FTPIG	Eukaryota	Rhizaria	Cercozoa	Filosa-Imbricatea
28a19d988ab0c036421521410db5eec1	83.1371	-0.900069	0.765745	-1.17542	0.239828	0.52	conventional	Bacteria	Bacteroidota	Bacteroidia	Flavobacteriales_877923	Flavobacteriaceae							9833605536a67fcc63a8b542c9976ff6	0.0880129	-1.01414	2.96284	-0.342285	0.732136	0.99	conventional	Eukaryota	Stramenopiles	Ochrophyta	Bacillariophyta	Coscinodiscophyceae	Chaetocerotales	Chaetocerotaceae					46e7e839499bc9d7a960e62aba5eec92	0.110413	0.602985	2.97661	0.202575	0.839468	0.972785	FTPIG	Eukaryota	Alveolata	Dinoflagellata	Dinophyceae
2d29fbd8c78f016f0dc3c27931dfeed7	10.3911	0.827805	0.705871	1.17274	0.240899	0.52	FTPIG	Bacteria	Firmicutes_D	Bacilli	Acholeplasmatales	Acholeplasmataceae							9b992cda8ca9ae9d670d8507623645e6	0.048228	-0.710413	2.96284	-0.239774	0.810505	0.99	conventional	Eukaryota	Stramenopiles	Ochrophyta	Bolidophyceae	Bolidophyceae_X	Bolidomonadales	Bolidomonadaceae					4716950aa4556e32acce9cd29e3dccba	0.0629438	-0.20427	2.9778	-0.0685976	0.94531	0.972785	conventional	Eukaryota	Archaeplastida	Chlorophyta	Pyramimonadophyceae
7ccc421c48b6fadc19dbb3bbc7865525	4.2887	-1.74945	1.50157	-1.16508	0.243986	0.52	conventional	Bacteria	Proteobacteria	Gammaproteobacteria									9c19f2e5b5d62ff243e302f63856d710	0.503874	0.912091	1.91108	0.477265	0.633174	0.99	FTPIG	Eukaryota	Stramenopiles	Ochrophyta	Bacillariophyta	Coscinodiscophyceae	Thalassiosirales	Thalassiosiraceae					47230bfb3faddd463493a6c528929449	0.670251	2.05062	2.36955	0.865403	0.386818	0.972785	FTPIG	Eukaryota	Alveolata	Ciliophora	Spirotrichea
9022be68b7db869b9f5b533e9b2d0025	3.79395	0.794196	0.696251	1.14068	0.254005	0.53	FTPIG	Bacteria	Proteobacteria	Gammaproteobacteria	Pseudomonadales_660954	HTCC2089_660954	UBA4421						9c4e0bf467c1f9b1b00d2ffdbb4d4b15	0.0964561	-0.862274	2.96284	-0.29103	0.771029	0.99	conventional	Eukaryota	Stramenopiles	Ochrophyta	Chrysophyceae	Chrysophyceae_X	Chromulinales	Chromulinaceae					473a7c82323805642009a985a8bc0a40	0.0965505	0.602985	2.97661	0.202575	0.839468	0.972785	FTPIG	Eukaryota	Alveolata	Dinoflagellata	Syndiniales
9675f5c816b50783dcfd773e82656cc5	3.47705	-2.17605	1.90692	-1.14113	0.253814	0.53	conventional	Bacteria	Bacteroidota	Bacteroidia	Flavobacteriales_877923	Crocinitomicaceae	UBA4466						9db7dfa830e3e7393c71bf3c5ffa97b5	1.10882	2.03405	1.49576	1.35988	0.173869	0.99	FTPIG	Eukaryota	Stramenopiles	Ochrophyta	Bacillariophyta								478e83a9b5f082f5a68f77c7a18395e0	0.637788	-2.13774	2.55185	-0.837723	0.402187	0.972785	conventional	Eukaryota	Alveolata	Dinoflagellata	Syndiniales
de3fb358f4bdb039165c9fd7b237dedb	5.5954	-1.20164	1.05695	-1.1369	0.255581	0.53	conventional	Bacteria	Verrucomicrobiota	Verrucomicrobiae	Verrucomicrobiales	Akkermansiaceae	Roseibacillus_B						9e7111a88004d8a17b87bfc4bf91b89a	0.0152287	-0.710413	2.96284	-0.239774	0.810505	0.99	conventional	Eukaryota	Hacrobia	Haptophyta	Prymnesiophyceae	Prymnesiophycidae_X							4795ab4f1ab88f971ecd26809e0bf97f	0.0325453	-0.20427	2.9778	-0.0685976	0.94531	0.972785	conventional	Eukaryota	Archaeplastida	Chlorophyta	Trebouxiophyceae
4922b0eb38607536dda369aec7dbfd56	4.56238	-1.31622	1.1712	-1.12383	0.261086	0.53	conventional	Bacteria	Bacteroidota	Bacteroidia	Flavobacteriales_877923	Crocinitomicaceae							9f3efeb5f9734a225806ac77867e2874	0.125924	0.204479	2.96177	0.0690394	0.944958	0.99	FTPIG	Eukaryota	Stramenopiles	Ochrophyta	Dictyochophyceae	Dictyochophyceae_X	Dictyochophyceae_XX	Dictyochophyceae_XXXX					47a69c6a5c472671063ea14358193f5d	0.0217382	-0.20427	2.9778	-0.0685976	0.94531	0.972785	conventional	Eukaryota	Hacrobia	Centroheliozoa	Centroheliozoa_X
a168b64c7b45cd3093be2c888e44cb77	3.2148	1.50425	1.33951	1.12298	0.261446	0.53	FTPIG	Bacteria	Proteobacteria	Gammaproteobacteria	SAR86_747617	D2472	D2472	D2472 sp002358345					a139c4aa6dab387842a53eac47d79250	0.0971524	-1.01414	2.96284	-0.342285	0.732136	0.99	conventional	Eukaryota	Stramenopiles	Ochrophyta	Bacillariophyta	Coscinodiscophyceae	Chaetocerotales	Chaetocerotaceae					4804629be85c90717fa1653c57ca4a08	0.0340985	-0.20427	2.9778	-0.0685976	0.94531	0.972785	conventional	Eukaryota	Archaeplastida	Chlorophyta	Trebouxiophyceae
e00966b6215446fd5be9d74c7e1e5c8c	4.52188	1.68539	1.5187	1.10976	0.267104	0.53	FTPIG	Bacteria	Proteobacteria	Alphaproteobacteria	Pelagibacterales	Pelagibacteraceae	Pelagibacter_A_533952						a28914758d900c74981c1b8f2b9d224b	0.0972877	-1.01414	2.96284	-0.342285	0.732136	0.99	conventional	Eukaryota	Archaeplastida	Rhodophyta	Florideophyceae								481d5adcf3b467e32f54bdfdcc8ea907	0.0164556	0.181502	2.97747	0.0609584	0.951392	0.972785	FTPIG	Eukaryota	Archaeplastida	Chlorophyta	Trebouxiophyceae
e62dee5eea210f82622ad94b2dad2f15	95.0609	-0.775741	0.705942	-1.09887	0.271824	0.54	conventional	Bacteria	Bacteroidota	Bacteroidia	Flavobacteriales_877923	Crocinitomicaceae	Crocinitomix	Crocinitomix algicola					a348709984885976a91d437463db599d	0.0499091	-0.296246	2.96284	-0.0999874	0.920354	0.99	conventional	Eukaryota	Stramenopiles	Ochrophyta									4884a6bcb8553fc2132c37a7ed8b213b	0.0629438	0.181502	2.97747	0.0609584	0.951392	0.972785	FTPIG	Eukaryota	Stramenopiles	Ochrophyta	Pelagophyceae
2a1c7ee76753eb27b2973bd7b5c877c3	8.47034	1.46433	1.3508	1.08404	0.278346	0.54	FTPIG	Bacteria	Planctomycetota	Planctomycetia	Pirellulales	UBA1268	UBA1268						a4e10429fbaa924e2aca23cbb5b916e1	0.0292999	-0.710413	2.96284	-0.239774	0.810505	0.99	conventional	Eukaryota	Archaeplastida	Chlorophyta	Prasinophyceae	Prasinophyceae_X	Pyramimonadales	Pyramimonadaceae					4922347e7d0cd35b1aaa3a34d80ff471	0.276575	-1.50165	2.79675	-0.536926	0.591319	0.972785	conventional	Eukaryota	Alveolata	Dinoflagellata	Dinophyceae
fac2642ca0b9a58dbe84247f89a81a90	10.7217	-0.738591	0.679231	-1.08739	0.276863	0.54	conventional	Bacteria	Bacteroidota	Rhodothermia	Balneolales	Balneolaceae	UBA1275						a6403cc4635bf5216e10d8724763fb72	0.380934	-0.354919	1.92358	-0.184509	0.853614	0.99	conventional	Eukaryota	Stramenopiles	Ochrophyta	Bacillariophyta	Bacillariophyceae							495e334d418b9bb99f19b717b4fa77c0	0.181012	1.37462	2.9718	0.462553	0.643684	0.972785	FTPIG	Eukaryota	Stramenopiles	Ochrophyta	Bacillariophyta
45efffa5b93f2d3adf8b2efb19360ed8	7.28791	-1.05519	0.995882	-1.05955	0.289349	0.56	conventional	Bacteria	Bacteroidota	Bacteroidia	Flavobacteriales_877923	Flavobacteriaceae	UBA3478	UBA3478 sp002381155					a6a0d6dee3a1d22fc206c016abc970cf	0.0726456	0.100716	2.96276	0.033994	0.972882	0.99	FTPIG	Eukaryota	Archaeplastida	Streptophyta	Embryophyceae								49f12ca6928f9af1a473badc6e5bb14f	0.465383	-1.02378	2.76777	-0.369893	0.711462	0.972785	conventional	Eukaryota	Stramenopiles	Pseudofungi	MAST-1
8e1f4ccad056a37009ff47af5bf56069	17.1834	-0.820395	0.790351	-1.03801	0.299264	0.57	conventional	Bacteria	Proteobacteria	Alphaproteobacteria	Rhodobacterales	Rhodobacteraceae							a74fa8d10b3dffd9614685c6932238d5	0.386532	1.5977	2.31535	0.690046	0.490165	0.99	FTPIG	Eukaryota	Stramenopiles	Ochrophyta	Chrysophyceae	Chrysophyceae_X							4b6f382e34afe326ebda79c2c4aad0f8	0.431174	-2.188	2.96143	-0.738833	0.460009	0.972785	conventional	Eukaryota	Alveolata	Dinoflagellata	Dinophyceae
24481657385f671aaab54b6ed90bc269	9.09171	-0.939119	0.910993	-1.03087	0.3026	0.57	conventional	Bacteria	Bacteroidota	Bacteroidia	Flavobacteriales_877923	Flavobacteriaceae							a8651618911e5bb5d1066e5abca8f322	2.0974	-1.45321	0.926279	-1.56887	0.116679	0.99	conventional	Eukaryota	Archaeplastida	Chlorophyta	Mamiellophyceae	Mamiellophyceae_X	Mamiellales	Bathycoccaceae					4b7330a4a9c0d1d4b787db0cad2a1fe8	0.208022	0.742414	2.9737	0.24966	0.802851	0.972785	FTPIG	Eukaryota	Alveolata	Dinoflagellata	Syndiniales
0629390e45a1c1af4d5349fc4b1a274b	5.60013	-1.10681	1.17968	-0.938229	0.348127	0.58	conventional	Bacteria	Bacteroidota	Bacteroidia	Flavobacteriales_877923	Flavobacteriaceae	MED-G11						a882832599b2ce6fd557c3ef3ae8a120	0.459932	0.539864	1.79127	0.301387	0.76312	0.99	FTPIG	Eukaryota	Stramenopiles	Ochrophyta	Dictyochophyceae	Dictyochophyceae_X	Dictyochophyceae_XX	Dictyochophyceae_XXXX					4bc1162667c2956bfdc4c510b2898504	0.0958694	-0.568707	2.97768	-0.19099	0.848534	0.972785	conventional	Eukaryota	Stramenopiles	Ochrophyta	Bacillariophyta
1e11e2fcd6af78c579b113ec93c5226a	95.9245	-0.791656	0.844601	-0.937314	0.348597	0.58	conventional	Bacteria	Cyanobacteria	Cyanobacteriia	PCC-6307	Cyanobiaceae	Vulcanococcus	Vulcanococcus sp000179255					a90268a55b92cdf24a7be460a63b6f60	0.198733	0.645795	2.50336	0.257971	0.796429	0.99	FTPIG	Eukaryota	Hacrobia	Haptophyta	Prymnesiophyceae	Prymnesiophyceae_X							4ca646d6b868a8a824f3b4c2f489d038	1.37463	-3.84916	2.02543	-1.90042	0.0573786	0.972785	conventional	Eukaryota	Stramenopiles
30138b73178277395ed224cbbd06f7a4	3.60245	0.772659	0.809687	0.954269	0.339948	0.58	FTPIG	Bacteria	Bacteroidota	Bacteroidia	Cytophagales	Cyclobacteriaceae_902095	Algoriphagus						a9d8c74df7f96c67a306369a59c28c12	0.0805022	-0.165094	2.96284	-0.0557216	0.955564	0.99	conventional	Eukaryota	Stramenopiles	Ochrophyta	Phaeophyceae	Xanthophyceae_X	Vaucheriales	Vaucheriaceae					4cfbc32dc1c19385990c5fbee9ec2537	0.0911686	0.89082	2.97532	0.299403	0.764632	0.972785	FTPIG	Eukaryota	Alveolata	Dinoflagellata	Dinophyceae
33e5d2f9e5f826efa3d5de45e68cdad4	44.2516	-0.47927	0.492316	-0.973501	0.330305	0.58	conventional	Bacteria	Bacteroidota	Bacteroidia	Flavobacteriales_877923	Schleiferiaceae	TMED14	TMED14 sp002167805					a9fa63305a108c85d2ee439d8e7e0b15	0.0386879	-0.710413	2.96284	-0.239774	0.810505	0.99	conventional	Eukaryota	Archaeplastida	Chlorophyta	Trebouxiophyceae	Trebouxiophyceae_X	Trebouxiophyceae_XX						4dda57bb69b2dbb79a18dd0e0318bf5b	0.53367	-1.73645	2.51182	-0.69131	0.489371	0.972785	conventional	Eukaryota	Alveolata	Dinoflagellata	Dinophyceae
57146d7b60df86516f9a76d9f79f01bc	9.96172	-0.830758	0.88167	-0.942255	0.346062	0.58	conventional	Bacteria	Bacteroidota	Bacteroidia	Flavobacteriales_877923	Schleiferiaceae	UBA10364	UBA10364 sp002378005					aca25a36c45e5f3ecdccc499c87267f9	1.23363	2.04557	1.53158	1.33559	0.181682	0.99	FTPIG	Eukaryota	Stramenopiles	Ochrophyta	Raphidophyceae	Raphidophyceae_X	Chattonellales	Chattonellaceae					4de9d3ba23d2b07169a9946d772c373f	0.0629438	0.181502	2.97747	0.0609584	0.951392	0.972785	FTPIG	Eukaryota	Stramenopiles	Ochrophyta	Dictyochophyceae
5c065422fadf62e11e37615c127f4679	3.77096	-0.967542	1.02952	-0.939803	0.347319	0.58	conventional	Bacteria	Bacteroidota	Bacteroidia	Chitinophagales	Saprospiraceae	OLB9	OLB9 sp001567255					b25d48f0d9cf417c432e0660d30e7122	0.134205	-0.599969	2.96284	-0.202498	0.839527	0.99	conventional	Eukaryota	Hacrobia	Haptophyta	Prymnesiophyceae	Prymnesiophycidae_X	Prymnesiales	Chrysochromulinaceae					4f2ffad49105d3592a08a444b5eab961	0.064367	0.387019	2.97719	0.129995	0.89657	0.972785	FTPIG	Eukaryota	Alveolata	Dinoflagellata	Syndiniales
6a038f49e422c3e413f38e3dbb4eee18	22.2209	-0.621339	0.657872	-0.944468	0.344931	0.58	conventional	Bacteria	Bacteroidota	Bacteroidia	Flavobacteriales_877923	Flavobacteriaceae	MS024-2A						b2baa004c4ac84776c44c396070a256c	0.115202	-1.17362	2.96264	-0.39614	0.692002	0.99	conventional	Eukaryota	Stramenopiles	Ochrophyta	Bacillariophyta	Coscinodiscophyceae	Thalassiosirales	Thalassiosiraceae					4f3483ded5f97e08437ffcd1d0a2be0e	0.128734	0.602985	2.97661	0.202574	0.839468	0.972785	FTPIG	Eukaryota
6f585f4a0c2b236b146e031dcd129c04	17.9751	-0.928005	0.92616	-1.00199	0.316347	0.58	conventional	Bacteria	Bacteroidota	Bacteroidia	NS11-12g_966746	UBA9320							b34ad925ae127ffa0b585f00301921bb	0.0323841	-0.710413	2.96284	-0.239774	0.810505	0.99	conventional	Eukaryota	Hacrobia	Haptophyta	Prymnesiophyceae	Prymnesiophycidae_X	Prymnesiales	Chrysochromulinaceae					523952029cfffc5fb1b2d19d375c047a	0.610666	2.77084	2.30293	1.20318	0.228907	0.972785	FTPIG	Eukaryota	Alveolata	Dinoflagellata	Dinophyceae
766b55fbf23556203c3838e7852f15dd	8.31472	1.82123	1.81145	1.0054	0.314706	0.58	FTPIG	Bacteria	Planctomycetota	Planctomycetia	Pirellulales	UBA1268	UBA1268						b5c602741fb99531c58e595633148093	0.0292999	-0.710413	2.96284	-0.239774	0.810505	0.99	conventional	Eukaryota	Stramenopiles	Ochrophyta	Chrysophyceae	Chrysophyceae_X	Chromulinales	Chromulinaceae					52cc4e42290cef3a3b9e2adb0ad62cf9	0.193101	0.831766	2.97571	0.279518	0.779847	0.972785	FTPIG	Eukaryota	Hacrobia	Haptophyta	Prymnesiophyceae
7cf1ad5998b1b583a37cc12299b6ae01	4.15527	-0.901097	0.926755	-0.972315	0.330894	0.58	conventional	Bacteria	Bacteroidota	Bacteroidia	Flavobacteriales_877923	Flavobacteriaceae	Croceitalea	Croceitalea litorea					b844a2d8b4d14b74b547abf223a0eb7f	0.0323841	-0.710413	2.96284	-0.239774	0.810505	0.99	conventional	Eukaryota	Hacrobia	Cryptophyta	Cryptophyceae	Cryptophyceae_X	Pyrenomonadales	Pyrenomonadales_XX					537cac6debebbc6674124c4beacf6ae0	0.276374	-1.11284	2.55732	-0.435158	0.663448	0.972785	conventional	Eukaryota	Archaeplastida	Chlorophyta	Pyramimonadophyceae
8732da7ac693f81721a867eec1b0efb6	12.1191	-0.367982	0.38293	-0.960963	0.336571	0.58	conventional	Bacteria	Bacteroidota	Bacteroidia	Flavobacteriales_877923	Flavobacteriaceae							bcb0686b071687578f81ded6cb1e4284	0.0527846	-0.862274	2.96284	-0.29103	0.771029	0.99	conventional	Eukaryota	Hacrobia	Haptophyta	Prymnesiophyceae	Prymnesiophycidae_X							53b3978f2df246452872a7c456cb5b97	0.0951273	-0.384605	2.9778	-0.129157	0.897233	0.972785	conventional	Eukaryota	Stramenopiles	Opalozoa	MAST-12
96d7fa2ac651928e2b2910da28192c71	3.64445	-1.95598	2.06122	-0.948943	0.342649	0.58	conventional	Bacteria	Bacteroidota	Bacteroidia	Chitinophagales	Saprospiraceae	Lewinella_A	Lewinella_A cohaerens					bd218dddf1d982c9b10050682b0a56c0	0.0890861	-0.731121	2.96284	-0.246764	0.805091	0.99	conventional	Eukaryota	Stramenopiles	Ochrophyta	Dictyochophyceae	Dictyochophyceae_X							53d45453b8cb534b39b9190047f0ba15	0.11803	-0.179168	2.97747	-0.0601746	0.952017	0.972785	conventional	Eukaryota	Stramenopiles	Ochrophyta	Bolidophyceae
ac3a3e27aa0a24e16938ecd9de1c1060	4.88341	2.1449	2.21732	0.96734	0.333374	0.58	FTPIG	Bacteria	Firmicutes_D	Bacilli									bdc39dfc801f0dea69c8135c7b148c80	0.246428	-0.804882	2.66294	-0.302254	0.762459	0.99	conventional	Eukaryota	Stramenopiles	Ochrophyta	Bacillariophyta								549b0e72c2666010b31332f9129cfea8	0.235652	1.59721	2.9689	0.537979	0.590592	0.972785	FTPIG	Eukaryota	Rhizaria	Cercozoa	Filosa-Thecofilosea
c8cfea06dbef4181d485cb4ea58906ed	16.4602	-0.929166	0.928379	-1.00085	0.316901	0.58	conventional	Bacteria	Bacteroidota	Bacteroidia	Flavobacteriales_877923	Flavobacteriaceae	BACL21	BACL21 sp009921505					bdefc8d6b43acf8ec3d8a9785fcb06b1	0.854516	-2.899	1.46541	-1.97829	0.0478962	0.99	conventional	Eukaryota	Stramenopiles	Ochrophyta	Bacillariophyta	Coscinodiscophyceae	Chaetocerotales	Chaetocerotaceae					54d3044731f391f200b17bca04c26eef	0.100959	0.700533	2.97632	0.235369	0.813922	0.972785	FTPIG	Eukaryota	Rhizaria	Cercozoa	Filosa-Thecofilosea
ce52245448c7cde576a888576ded20b2	18.3665	-0.634064	0.634982	-0.998555	0.31801	0.58	conventional	Bacteria	Bacteroidota	Bacteroidia	Flavobacteriales_877923	Flavobacteriaceae	MS024-2A						bf5adec2e12d9c6148453a0be04aae25	0.48398	1.98832	2.08521	0.953532	0.340321	0.99	FTPIG	Eukaryota	Archaeplastida	Chlorophyta	Trebouxiophyceae	Trebouxiophyceae_X	Chlorellales	Chlorellaceae					553e98f916114625b2d0449878eacfd2	0.404073	1.89072	1.99118	0.949548	0.342342	0.972785	FTPIG	Eukaryota	Stramenopiles	Ochrophyta	Bacillariophyta
c76526dd2767e5090c0b1e42096ddb92	31.6707	-0.956628	1.02871	-0.929926	0.35241	0.58	conventional	Bacteria	Planctomycetota	Planctomycetia	Planctomycetales	Planctomycetaceae							c0234fea565f6b17ba71a071daf40c31	0.685153	2.45059	1.92368	1.27391	0.202697	0.99	FTPIG	Eukaryota	Archaeplastida	Chlorophyta	Chlorodendrophyceae	Chlorodendrophyceae_X	Chlorodendrales	Chlorodendraceae					5606b6dbcaeb33f00ce23679c1f76bc7	0.629438	2.76961	2.95223	0.938142	0.348171	0.972785	FTPIG	Eukaryota	Alveolata	Dinoflagellata	Dinophyceae
23221a0220ba1ee684482972aac6094f	9.51482	-1.08597	1.18473	-0.916641	0.359331	0.58	conventional	Bacteria	Bacteroidota	Bacteroidia	Flavobacteriales_877923	Flavobacteriaceae							c18f4e43c732c9602184258548b61303	0.0486374	-0.427399	2.96284	-0.144253	0.885301	0.99	conventional	Eukaryota	Stramenopiles	Ochrophyta	Bacillariophyta	Coscinodiscophyceae	Chaetocerotales	Chaetocerotaceae					56d00abd5145fbf3732dffb151b37fc0	0.145315	0.422649	2.97661	0.14199	0.887088	0.972785	FTPIG	Eukaryota	Alveolata	Dinoflagellata	Syndiniales
9e1edc1f826161c9a014ca98fc9a4815	14.3533	-0.61469	0.66973	-0.917818	0.358714	0.58	conventional	Bacteria	Bacteroidota	Bacteroidia									c2474a993c57d60f51014e740228d270	0.0805022	-0.165094	2.96284	-0.0557216	0.955564	0.99	conventional	Eukaryota	Hacrobia	Haptophyta	Prymnesiophyceae	Prymnesiophycidae_X	Prymnesiales	Prymnesiaceae					584e316409e738223762f9e9a7b6f3be	0.270883	1.33437	2.97206	0.448972	0.653452	0.972785	FTPIG	Eukaryota	Rhizaria	Cercozoa	Filosa-Thecofilosea
9dca08a9c6edd293683e1ef6a594e289	3.6	1.54608	1.71189	0.903139	0.366452	0.59	FTPIG	Bacteria	Bacteroidota	Bacteroidia	Chitinophagales								c2f510fa2e9be8a041992c7a40bac641	6.82561	-0.358701	1.03695	-0.34592	0.729403	0.99	conventional	Eukaryota	Stramenopiles	Ochrophyta	Bacillariophyta	Bacillariophyceae	Naviculales						586db917b91907bdfc5492fd6f5e8348	0.159313	1.27256	2.97248	0.428116	0.668567	0.972785	FTPIG	Eukaryota	Alveolata	Dinoflagellata	Syndiniales
aa7ca5c8bb9856bf303c966dead80edc	4.4957	1.71741	1.93919	0.885633	0.375815	0.6	FTPIG	Bacteria	Proteobacteria	Gammaproteobacteria	SAR86_747617	D2472	D2472	D2472 sp002358345					c39b590368b51ce65494580de60d40db	0.0981006	-0.296246	2.96284	-0.0999874	0.920354	0.99	conventional	Eukaryota	Stramenopiles	Ochrophyta	Bacillariophyta	Coscinodiscophyceae							58f58fbd8d57bedca6a56c2c8f08048f	0.064367	0.181502	2.97747	0.0609584	0.951392	0.972785	FTPIG	Eukaryota	Hacrobia	Haptophyta	Prymnesiophyceae
e6ab98ccdedff07a8176468d80fef34c	4.5001	-0.677897	0.770462	-0.879857	0.378936	0.6	conventional	Bacteria	Proteobacteria	Alphaproteobacteria	Rhizobiales_A_501582								c8fc3489335770d53de6d00c2f22b65b	1.44944	-1.62995	1.29639	-1.2573	0.208645	0.99	conventional	Eukaryota	Archaeplastida	Chlorophyta	Prasinophyceae	Prasinophyceae_X	Pyramimonadales	Pyramimonadaceae					5901ac81c4b1b54f568638608fc4c01c	0.0374746	-0.20427	2.9778	-0.0685976	0.94531	0.972785	conventional	Eukaryota	Stramenopiles	Ochrophyta	Bacillariophyta
1e559af431c797629eb8bcc711404353	3.35322	-0.631042	0.731121	-0.863115	0.388074	0.61	conventional	Bacteria	Bacteroidota	Bacteroidia	Flavobacteriales_894219	Vicingaceae_894219	UBA1494	UBA1494 sp002706365					c936ad218992e99e48bb9422b55ec63a	0.106828	-0.165094	2.96284	-0.0557216	0.955564	0.99	conventional	Eukaryota	Stramenopiles	Ochrophyta	Pelagophyceae	Pelagophyceae_X	Pelagomonadales	Pelagomonadaceae					5abd4cb489924cc1556a094c7f430bb4	1.18245	0.524922	2.13179	0.246235	0.8055	0.972785	FTPIG	Eukaryota	Alveolata	Ciliophora	Spirotrichea
1140e05ba561d7308c7868a120db8af8	6.15992	-1.63575	2.00974	-0.813913	0.415695	0.61	conventional	Bacteria	Bacteroidota	Bacteroidia	Flavobacteriales_877923	Schleiferiaceae	UBA10364						c9a7556736de7ab208d8b4be2b6d42ae	0.0748299	-1.01414	2.96284	-0.342285	0.732136	0.99	conventional	Eukaryota	Stramenopiles	Ochrophyta									5b91eab6c43d86fc79dc85ccd8ab5908	0.128734	0.831766	2.97571	0.279518	0.779847	0.972785	FTPIG	Eukaryota	Rhizaria	Cercozoa	Filosa-Imbricatea
13e1001ff4ccb38036cd8cf1f00b8e34	7.60754	-0.527571	0.66147	-0.797573	0.425118	0.61	conventional	Bacteria	Bacteroidota	Bacteroidia	Flavobacteriales_877923	UA16	UA16	UA16 sp002863125					cabf596f7d8de199a0061f7ac6043860	0.0288006	-0.710413	2.96284	-0.239774	0.810505	0.99	conventional	Eukaryota	Stramenopiles	Ochrophyta	Bolidophyceae	Bolidophyceae_X	Bolidomonadales	Bolidomonadaceae					5bf3e62e63997ee7e9055c5104379943	0.381932	-0.57786	2.75784	-0.209534	0.834032	0.972785	conventional	Eukaryota	Opisthokonta	Fungi	Chytridiomycota
7bc5d6c0df922d9766a94b78a8cb9f50	3.2032	-1.24371	1.55712	-0.798726	0.424449	0.61	conventional	Bacteria	Bacteroidota	Bacteroidia	Flavobacteriales_877923	UA16							d05cfd879d6eb970503436bd01c566ae	0.0495378	-0.165094	2.96284	-0.0557216	0.955564	0.99	conventional	Eukaryota	Stramenopiles	Ochrophyta	Bacillariophyta	Bacillariophyceae							5cdc1c987245b8de4334304d39f3bc9f	1.02437	3.49471	2.72067	1.2845	0.198966	0.972785	FTPIG	Eukaryota	Alveolata	Dinoflagellata	Dinophyceae
94da440c646cb826b8e6955b3462759a	3.83803	-0.608594	0.74564	-0.816203	0.414384	0.61	conventional	Bacteria	Actinobacteriota	Actinomycetia	Nanopelagicales	Nanopelagicaceae	Planktophila						d1795a6b6ee0cf22801b63227eb59340	0.0339221	-0.862274	2.96284	-0.29103	0.771029	0.99	conventional	Eukaryota	Stramenopiles	Ochrophyta	Dictyochophyceae	Dictyochophyceae_X							5ec88e4cf5ea783f7f30cce304889be1	0.0975294	-0.384605	2.9778	-0.129157	0.897233	0.972785	conventional	Eukaryota	Stramenopiles	Opalozoa	MAST-3
a0ad5a303da6ebc2c2470c52e0e10fba	12.1027	0.585084	0.70467	0.830295	0.406372	0.61	FTPIG	Bacteria	Proteobacteria	Gammaproteobacteria	SAR86_747617	D2472	D2472	D2472 sp002358345					d365a71fc0d8bb2f77619bdf0a6f8d2b	0.0257372	-0.710413	2.96284	-0.239774	0.810505	0.99	conventional	Eukaryota	Hacrobia	Haptophyta	Prymnesiophyceae	Prymnesiophycidae_X	Prymnesiales						6162e6a25efa1f8fde9f3b4a01de0ff8	0.0329112	0.181502	2.97747	0.0609584	0.951392	0.972785	FTPIG	Eukaryota	Stramenopiles	Ochrophyta	Bacillariophyta
b021f035b03c5af5cce0bf403180630f	3.91918	-1.28287	1.5613	-0.82167	0.411265	0.61	conventional	Bacteria	Myxococcota_A_473307	Bradymonadia	Bradymonadales	Bradymonadaceae	V1718	V1718 sp007993755					d5426296aac54c6227f6b63e9403aa08	0.0323841	-0.710413	2.96284	-0.239774	0.810505	0.99	conventional	Eukaryota	Stramenopiles	Ochrophyta	Dictyochophyceae	Dictyochophyceae_X	Dictyochophyceae_XX	Dictyochophyceae_XXXX					62a9dfd27eefa671663ce1d2b1dd0ac1	0.133601	-0.36327	2.97735	-0.122011	0.90289	0.972785	conventional	Eukaryota	Hacrobia	Katablepharidophyta	Katablepharidaceae
b9f32166331c95006dcc8caa2e5048de	5.58693	-0.898469	1.12794	-0.796559	0.425707	0.61	conventional	Archaea	Thermoproteota	Nitrososphaeria_A	Nitrososphaerales	Nitrosopumilaceae	Nitrosopumilus_5141						d8844aa0d93088119895f350a7868340	0.345721	0.911262	2.34426	0.38872	0.697483	0.99	FTPIG	Eukaryota	Stramenopiles	Ochrophyta	Chrysophyceae	Chrysophyceae_X	Chromulinales	Chromulinaceae					62b8a84da2454af5051116a7a4ffc066	0.214091	-0.957304	2.9769	-0.321577	0.747773	0.972785	conventional	Eukaryota	Alveolata	Dinoflagellata	Syndiniales
c1a0a7fa6ce8e7fece58d186afbcb318	7.86219	-1.18273	1.39679	-0.846748	0.397135	0.61	conventional	Bacteria	Bacteroidota	Bacteroidia	Flavobacteriales_877923	Schleiferiaceae	TMED14						d95c0c75472221c0a32d9ac9f2f0942e	0.0268341	-0.427399	2.96284	-0.144253	0.885301	0.99	conventional	Eukaryota	Archaeplastida	Chlorophyta	Trebouxiophyceae	Trebouxiophyceae_X	Chlorellales	Chlorellaceae					6382d89e1d0419ad8453933ee487aa2d	0.0321835	0.181502	2.97747	0.0609584	0.951392	0.972785	FTPIG	Eukaryota	Alveolata	Dinoflagellata	Dinophyceae
c5d0aed5ce26f79d67135dda44e948cb	3.31124	-0.870304	1.02336	-0.850439	0.395081	0.61	conventional	Bacteria	Proteobacteria	Alphaproteobacteria	Rhodobacterales	Rhodobacteraceae							de42acffefafacc4039eb8b9f5b7c07d	0.107844	-0.468817	2.96284	-0.158232	0.874274	0.99	conventional	Eukaryota	Hacrobia	Haptophyta	Prymnesiophyceae	Prymnesiophycidae_X	Prymnesiales	Chrysochromulinaceae					63ec010916d78c7b0b185007ca6f663d	0.987812	3.45862	2.483	1.39292	0.163644	0.972785	FTPIG	Eukaryota	Rhizaria	Cercozoa	Filosa-Thecofilosea
d22623b958db4e0c45992cacca09b0ff	3.2802	0.768556	0.912416	0.84233	0.399603	0.61	FTPIG	Bacteria	Proteobacteria										dfdfcf7ead0f208b0e9a55b7227acbb9	0.118117	0.102498	2.48529	0.0412419	0.967103	0.99	FTPIG	Eukaryota	Archaeplastida	Chlorophyta	Trebouxiophyceae	Trebouxiophyceae_X	Chlorellales	Chlorellaceae					63ee80f68f9fc7f9d2342dc09fa45353	0.0321835	0.181502	2.97747	0.0609584	0.951392	0.972785	FTPIG	Eukaryota	Stramenopiles	Ochrophyta	Bolidophyceae
e803d0bb72e36493be0977cbc8da3621	12.6221	-0.486304	0.600829	-0.809389	0.418291	0.61	conventional	Bacteria	Bacteroidota	Bacteroidia	Flavobacteriales_877923	Flavobacteriaceae	MS024-2A	MS024-2A sp902517245					dffdf9532a1ee86e525509fe5b9c5bda	0.186091	-0.185806	2.47526	-0.0750654	0.940163	0.99	conventional	Eukaryota	Stramenopiles	Ochrophyta	Eustigmatophyceae	Eustigmatophyceae_X	Eustigmatales	Monodopsidaceae					65304ff9dec6719f9a0056c2cbd1e305	0.0235524	-0.20427	2.9778	-0.0685976	0.94531	0.972785	conventional	Eukaryota	Stramenopiles	Ochrophyta	Chrysophyceae
f75a7ff2740c7af21f310955d1fe0528	48.4688	0.930231	1.13391	0.820377	0.412001	0.61	FTPIG	Bacteria	Proteobacteria	Gammaproteobacteria	PS1	Thioglobaceae							e1fdbb4c1f7d2cd1e16c9a7c02a026c6	0.552212	2.18074	2.0633	1.05692	0.290548	0.99	FTPIG	Eukaryota	Archaeplastida	Chlorophyta	Prasinophyceae	Prasinophyceae_X	Pyramimonadales	Pyramimonadaceae					658fce285ae18fe108a5531ed940844b	0.175368	-0.36327	2.97735	-0.122011	0.90289	0.972785	conventional	Eukaryota	Alveolata	Ciliophora	Spirotrichea
77ea1e56373a9e7e3dfee2b70ff8e407	3.63353	-0.716708	0.907885	-0.789426	0.429863	0.61	conventional	Bacteria	Bacteroidota	Bacteroidia	NS11-12g_966746	UBA9320							e2288e6dac198359aa5b170a737f6669	0.048228	-0.710413	2.96284	-0.239774	0.810505	0.99	conventional	Eukaryota	Archaeplastida	Chlorophyta	Prasinophyceae	Prasinophyceae_X	Pyramimonadales	Pyramimonadaceae					67ef6a4516f60bb8e197f60a48b8f1ba	0.0321835	-0.20427	2.9778	-0.0685976	0.94531	0.972785	conventional	Eukaryota	Alveolata	Dinoflagellata	Dinophyceae
eacd3b35309496430ad628c21846ca14	6.30702	-0.628828	0.804472	-0.781666	0.434411	0.61	conventional	Bacteria	Bacteroidota	Rhodothermia	Rhodothermales	UBA10348	1-14-0-65-60-17	1-14-0-65-60-17 sp002787815					e2652aeb525ef0935837e7972b11fe9d	0.0293376	-0.710413	2.96284	-0.239774	0.810505	0.99	conventional	Eukaryota	Archaeplastida	Chlorophyta	Trebouxiophyceae	Trebouxiophyceae_X							68ab1b00d7e3e04622adfc691ac7b878	0.251775	0.831766	2.97571	0.279518	0.779847	0.972785	FTPIG	Eukaryota	Alveolata	Dinoflagellata	Dinophyceae
335dcdd47627d4d9df9c2e1f13f9005c	13.1997	0.584526	0.812398	0.719507	0.471828	0.66	FTPIG	Bacteria	Planctomycetota	Planctomycetia	Pirellulales	UBA1268	UBA1268						e4171064c1656492c85fc9617629b455	0.0152287	-0.710413	2.96284	-0.239774	0.810505	0.99	conventional	Eukaryota	Stramenopiles	Ochrophyta									69436e682067fed78551712678f1b673	0.0629438	0.181502	2.97747	0.0609584	0.951392	0.972785	FTPIG	Eukaryota	Stramenopiles	Ochrophyta	Bacillariophyta
934545da41a2aaae09253aec77b18cbd	11.123	0.538678	0.784456	0.68669	0.492278	0.68	FTPIG	Bacteria	Proteobacteria	Gammaproteobacteria									e4d26fca89e7375e0804ba5d8d4e907d	0.942583	-0.696686	1.3413	-0.519411	0.603474	0.99	conventional	Eukaryota	Stramenopiles	Ochrophyta	Bacillariophyta								695d3c9229a2926e7a6d560ca12673ea	0.220187	-0.227085	2.86757	-0.0791909	0.936881	0.972785	conventional	Eukaryota	Archaeplastida	Chlorophyta	Trebouxiophyceae
1c3891ade9dce6a44d545c20a39d3cf7	5.65902	-0.624021	0.941403	-0.662863	0.507419	0.7	conventional	Bacteria											e57f916c60a711193a31e25efdb76e12	0.452366	-0.753117	1.77529	-0.424222	0.671404	0.99	conventional	Eukaryota	Archaeplastida	Chlorophyta	Prasinophyceae	Prasinophyceae_X	Pyramimonadales	Pyramimonadaceae					69a8dbaf4655aa38adb00172666c9eec	0.0434763	-0.384605	2.9778	-0.129157	0.897233	0.972785	conventional	Eukaryota	Hacrobia	Cryptophyta	Cryptophyceae
3468430277ce2317dec6f413dcfaa03e	26.7201	-0.654085	0.978852	-0.668217	0.503995	0.7	conventional	Bacteria	Proteobacteria	Alphaproteobacteria	Rhodobacterales	Rhodobacteraceae	LGRT01						e6f1ed5279eedc989d0774317f0a7565	0.101835	-0.731121	2.96284	-0.246764	0.805091	0.99	conventional	Eukaryota	Stramenopiles	Ochrophyta									6a06f2d95a5a34cc231448c580ed0042	0.0629438	0.181502	2.97747	0.0609584	0.951392	0.972785	FTPIG	Eukaryota	Stramenopiles	Opalozoa	MAST-3
2cc74e3fa94ca62c938cf8de09c52427	47.7842	-0.213524	0.326296	-0.654389	0.512861	0.7	conventional	Bacteria	Bacteroidota	Bacteroidia	Flavobacteriales_877923	Flavobacteriaceae	MS024-2A	MS024-2A sp000173095					e972c580ba3d0ed42d37ae40b1037669	0.048228	-0.710413	2.96284	-0.239774	0.810505	0.99	conventional	Eukaryota	Stramenopiles	Ochrophyta									6a0fb27ab4a829b258eb3d21b58f4db2	0.0338985	-0.20427	2.9778	-0.0685976	0.94531	0.972785	conventional	Eukaryota	Archaeplastida	Chlorophyta	Pyramimonadophyceae
6d9d094340b813d163fc00576b75f2da	4.04932	0.558407	0.881739	0.633301	0.526537	0.71	FTPIG	Bacteria	Bacteroidota	Bacteroidia	Flavobacteriales_877923	UA16	UA16	UA16 sp002863125					edd3ec021d2822a47beeb4cb65023760	0.783788	-1.95352	1.53781	-1.27032	0.20397	0.99	conventional	Eukaryota	Stramenopiles	Ochrophyta	Dictyochophyceae	Dictyochophyceae_X							6b28612cb8448c40a72158d43d506628	0.108691	-0.924317	2.97701	-0.310485	0.756192	0.972785	conventional	Eukaryota	Stramenopiles	Ochrophyta	Bacillariophyta
26538531fa48fa763ce97b7059d07957	3.85863	0.654065	1.05334	0.620945	0.534636	0.71	FTPIG	Bacteria	Bacteroidota	Bacteroidia	Chitinophagales	Saprospiraceae	OLB9	OLB9 sp001567255					ee702d7ae74f94b67a9217e2017d2431	0.048228	-0.710413	2.96284	-0.239774	0.810505	0.99	conventional	Eukaryota	Archaeplastida	Streptophyta	Embryophyceae	rosids	Malpighiales						6c3822751d5a0b7906e2bf3df9a2a828	0.0236567	-0.20427	2.9778	-0.0685976	0.94531	0.972785	conventional	Eukaryota	Stramenopiles	Ochrophyta	Chrysophyceae
d4672665cae7bd10ed9f7a12b5169e9c	3.52638	-0.671396	1.07265	-0.625921	0.531367	0.71	conventional	Bacteria	Bacteroidota	Bacteroidia									ef97c3fe598f6832091b8a4f641701fa	0.523321	1.23133	2.09522	0.587685	0.556744	0.99	FTPIG	Eukaryota	Stramenopiles	Ochrophyta	Bacillariophyta	Coscinodiscophyceae	Chaetocerotales						6e1a44aee1579d16c3453f4e680e4b59	0.0934479	-0.568707	2.97768	-0.19099	0.848534	0.972785	conventional	Eukaryota	Rhizaria	Cercozoa	Filosa-Imbricatea
59e2377c2821e1a3a453108131aad144	5.18828	-0.55881	0.909839	-0.614185	0.539093	0.71	conventional	Bacteria	Cyanobacteria	Cyanobacteriia	PCC-6307	Cyanobiaceae	Cyanobium_A_31520	Cyanobium_A_31520 sp002252665					efe62f3878a0c6df02b3abbb8a9afe45	0.157158	-0.882983	2.96284	-0.298019	0.765688	0.99	conventional	Eukaryota	Stramenopiles	Ochrophyta	Pelagophyceae	Pelagophyceae_X	Sarcinochrysidales	Sarcinochrysidaceae					6e79cdd174d968d18bb36f2aca6459f4	0.149898	-0.760362	2.97735	-0.255382	0.798428	0.972785	conventional	Eukaryota	Alveolata	Ciliophora	Spirotrichea
3e8141c88b823d77336bad3ce14be3d2	17.6474	-1.09913	1.81115	-0.60687	0.543937	0.72	conventional	Bacteria	Planctomycetota	Planctomycetia	Planctomycetales	Planctomycetaceae							f20abeea0ab3ffb81ea6b07b5d172122	0.0579818	-0.296246	2.96284	-0.0999874	0.920354	0.99	conventional	Eukaryota	Hacrobia	Haptophyta	Prymnesiophyceae	Prymnesiophycidae_X	Prymnesiales	Chrysochromulinaceae					6ed09a9f1a6a719d7150e18bdc4bb325	0.173905	-1.26158	2.97451	-0.424132	0.67147	0.972785	conventional	Eukaryota	Hacrobia	Telonemia	Telonemia_X
5b90f5ad96fee60584ae482aa005d594	15.0408	-0.621032	1.03151	-0.602062	0.547133	0.72	conventional	Bacteria	Bacteroidota	Bacteroidia	Flavobacteriales_877923	Flavobacteriaceae	MAG-121220-bin8						f274e708a774d9250c89e480f83a48ff	0.181987	-1.7396	2.96086	-0.587533	0.556846	0.99	conventional	Eukaryota	Hacrobia	Cryptophyta	Cryptophyceae	Cryptophyceae_X	Pyrenomonadales	Pyrenomonadales_XX					6f82bb6520af06ba289bc05af3eedd95	0.064367	-0.384605	2.9778	-0.129157	0.897233	0.972785	conventional	Eukaryota	Alveolata	Ciliophora	CONThreeP
f35c0a576bb1ab3577191cb12352c249	17.3394	-1.1594	1.9598	-0.591593	0.554123	0.72	conventional	Bacteria	Bacteroidota	Bacteroidia	Flavobacteriales_877923	Flavobacteriaceae							f3993072cb53384e902ee93f1e0c5e87	0.248148	-1.03718	2.67458	-0.387792	0.69817	0.99	conventional	Eukaryota	Stramenopiles	Ochrophyta	Bacillariophyta	Coscinodiscophyceae	Chaetocerotales	Chaetocerotaceae					6fcee85f0787843880a605c8a836a2f2	0.321447	1.95067	2.96352	0.658228	0.510391	0.972785	FTPIG	Eukaryota	Alveolata	Dinoflagellata	Syndiniales
1b8ce1bf5937cad10b98d53e76cc1209	8.23082	-0.510128	0.904887	-0.563748	0.572926	0.72	conventional	Bacteria	Proteobacteria	Alphaproteobacteria	Sphingomonadales	Emcibacteraceae	Paremcibacter	Paremcibacter congregatus					f52a8ecd9003d22c6b9b8cc2047698f3	0.0343781	-0.296246	2.96284	-0.0999874	0.920354	0.99	conventional	Eukaryota	Stramenopiles	Ochrophyta	Bacillariophyta	Bacillariophyceae	Bacillariophyceae_X	Bacillariophyceae_XXX					702e8cf7500922e46a91c61d41cb0a14	2.98145	-2.0733	1.71226	-1.21085	0.225951	0.972785	conventional	Eukaryota	Stramenopiles	Ochrophyta	Bacillariophyta
4d8e2372804de2264b3be37e87bb00a7	21.0033	-0.324506	0.56402	-0.575344	0.565059	0.72	conventional	Bacteria	Proteobacteria	Gammaproteobacteria	Burkholderiales_592522	Burkholderiaceae_A_592522							fcfe73320d11c0be19622c3909a713fa	0.048228	-0.427399	2.96284	-0.144253	0.885301	0.99	conventional	Eukaryota	Archaeplastida	Chlorophyta	Trebouxiophyceae	Trebouxiophyceae_X							70cf65b6c1a1430760d350d0fc0d6f29	0.0629438	0.181502	2.97747	0.0609584	0.951392	0.972785	FTPIG	Eukaryota	Alveolata	Ciliophora	CONThreeP
5320dc80611d8b0660a4bef438d50b20	4.82329	-0.260723	0.470268	-0.554413	0.579296	0.72	conventional	Bacteria	Actinobacteriota	Actinomycetia	Nanopelagicales	Nanopelagicaceae							fe5b01ce07a1388766995efb7e474f21	0.12753	0.587958	2.96015	0.198624	0.842557	0.99	FTPIG	Eukaryota	Stramenopiles	Ochrophyta	Bacillariophyta	Bacillariophyceae							71761e842f44cca0c6417a20999802fc	0.0965505	-0.568707	2.97768	-0.19099	0.848534	0.972785	conventional	Eukaryota	Rhizaria	Cercozoa	Filosa-Imbricatea
59a6ea1c719be83c7fb0faefdaf02322	16.7496	-0.688906	1.25614	-0.54843	0.583397	0.72	conventional	Bacteria	Bacteroidota	Bacteroidia	NS11-12g_966746	UBA9320	UBA9320	UBA9320 sp002746305					11254cea51c1389ddabe05661e40c231	2.43	-0.0211494	0.923797	-0.022894	0.981735	0.99	conventional	Eukaryota	Archaeplastida	Chlorophyta	Mamiellophyceae	Mamiellophyceae_X	Mamiellales	Bathycoccaceae					71e1a6ac78226317456eeeb4f95580e0	0.28937	0.466728	2.35568	0.198129	0.842944	0.972785	FTPIG	Eukaryota	Stramenopiles	Opalozoa	MAST-3
658b3bf2d4d17ab06d862cb1c4fa4b32	34.9248	-0.304873	0.555628	-0.548701	0.583211	0.72	conventional	Bacteria	Planctomycetota	Planctomycetia	Planctomycetales	Planctomycetaceae	Gimesia						b84273aeeeed885e25bbc224d9832cec	0.280395	-0.0085453	2.02382	-0.0042224	0.996631	1	conventional	Eukaryota	Archaeplastida	Chlorophyta	Trebouxiophyceae	Trebouxiophyceae_X	Trebouxiophyceae_XX	Coccomyxaceae					71f3bfdd3e6d482c1f7a5ca192da0bc0	0.0338985	-0.20427	2.9778	-0.0685976	0.94531	0.972785	conventional	Eukaryota	Rhizaria	Cercozoa	Filosa-Thecofilosea
8a6e645d008f16df77b5cbf4eb9ba122	5.18474	-0.380975	0.688041	-0.55371	0.579778	0.72	conventional	Bacteria	Bacteroidota	Bacteroidia									Tab. S9-B2. Differential abundance of microalgae taxa at the ASV level for timepoint KFTno=85 (12 Aug) between "conventional" and "FTP" extraction methods. "conventional" is used as the reference condition. Only those with p.adj <0.05 are considered significant.																			737af169e9553a54986477a3ccb126df	0.276128	1.663	2.8006	0.593801	0.552645	0.972785	FTPIG	Eukaryota	Hacrobia	Katablepharidophyta	Katablepharidaceae
bbc0f0779f7f6408a8c396351a124fe0	24.9911	-0.313364	0.54802	-0.571812	0.567449	0.72	conventional	Bacteria	Bacteroidota	Bacteroidia	Bacteroidales	Marinifilaceae																										74e88891bdc3c0ff75a8f750656b5019	0.0629438	0.181502	2.97747	0.0609584	0.951392	0.972785	FTPIG	Eukaryota	Alveolata	Dinoflagellata	Syndiniales
e5ffb61c3432c43cd5f8d5a5117afedb	14.3721	0.971834	1.85025	0.525244	0.599414	0.74	FTPIG	Bacteria	Marinisomatota	Marinisomatia	Marinisomatales	Marinisomataceae	Marinisoma	Marinisoma atlanticum					ASV	baseMean	log2FoldChange	lfcSE	stat	pvalue	padj	enriched_in	Kingdom	Phylum	Class	Order	Family	Genus	Species					75dff8a1eafb846faae2a7450428f4fe	0.0471048	-0.384605	2.9778	-0.129157	0.897233	0.972785	conventional	Eukaryota	Opisthokonta	Fungi	Chytridiomycota
f35e22bbc30a072caa6b6f67fb160027	4.99982	-0.367031	0.700326	-0.524085	0.600219	0.74	conventional	Bacteria	Bacteroidota	Bacteroidia	Flavobacteriales_877923	Flavobacteriaceae	SGZJ01	SGZJ01 sp902515565					fdc5095b7b01992bdff5584eb10b33bf	22.5193	3.35927	1.0043	3.34487	0.0008232	0.0658563	FTP	Eukaryota	Stramenopiles	Ochrophyta	Bacillariophyta	Coscinodiscophyceae	Rhizosoleniales	Rhizosoleniaceae					76820839a1fbc447bb243015de8520c6	0.382224	-0.135614	2.31757	-0.0585154	0.953338	0.972785	conventional	Eukaryota	Stramenopiles	Ochrophyta	Dictyochophyceae
0dc5aa23f43245a83cd1647fe88deb13	10.9062	-0.857465	1.7222	-0.49789	0.618562	0.75	conventional	Bacteria	Bacteroidota	Bacteroidia	Flavobacteriales_877923	Flavobacteriaceae	GCA-002733185	GCA-002733185 sp002733185					a8651618911e5bb5d1066e5abca8f322	2.86249	-5.29896	1.70842	-3.10168	0.00192427	0.0769707	conventional	Eukaryota	Archaeplastida	Chlorophyta	Mamiellophyceae	Mamiellophyceae_X	Mamiellales	Bathycoccaceae					7871973fcde001115e52b0f0894d0a83	0.0321835	-0.20427	2.9778	-0.0685976	0.94531	0.972785	conventional	Eukaryota	Alveolata	Dinoflagellata	Syndiniales
69642fc506a3a52b8515726cd512b1da	8.54683	-0.491806	0.994586	-0.494483	0.620965	0.75	conventional	Bacteria	Bacteroidota	Bacteroidia	Flavobacteriales_877923	Flavobacteriaceae	MS024-2A	MS024-2A sp902546725					aca25a36c45e5f3ecdccc499c87267f9	4.6542	-4.32785	1.4587	-2.96691	0.00300805	0.0802146	conventional	Eukaryota	Stramenopiles	Ochrophyta	Raphidophyceae	Raphidophyceae_X	Chattonellales	Chattonellaceae					79b602790f81642de9a32429fb2817c6	0.257468	0.740755	2.80843	0.263761	0.791964	0.972785	FTPIG	Eukaryota	Hacrobia	Picozoa	Picozoa_X
8e2c45f1a8ddec1cd0fa8e727d722ecb	9.61894	-1.02211	2.09051	-0.488927	0.624893	0.75	conventional	Bacteria	Bacteroidota	Bacteroidia	Flavobacteriales_877923	Crocinitomicaceae	Crocinitomix	Crocinitomix algicola					8ec8ff981ab1011dda5943044363126d	1.8943	-4.69681	1.91395	-2.45399	0.0141282	0.226051	conventional	Eukaryota	Stramenopiles	Ochrophyta	Bacillariophyta	Coscinodiscophyceae	Thalassiosirales	Skeletonemataceae					7a1ba40cbf784cc7be68ee44623e7d81	0.132523	0.422649	2.97661	0.14199	0.887088	0.972785	FTPIG	Eukaryota	Hacrobia	Haptophyta	Prymnesiophyceae
b43028c70c0f374f5c18bb2e6d3c7287	17.3092	0.305205	0.621786	0.490851	0.623532	0.75	FTPIG	Bacteria	Proteobacteria	Alphaproteobacteria	Puniceispirillales_508355	Puniceispirillaceae	UBA3439	UBA3439 sp003282865					c0234fea565f6b17ba71a071daf40c31	2.78626	4.58516	1.85994	2.46522	0.0136931	0.226051	FTP	Eukaryota	Archaeplastida	Chlorophyta	Chlorodendrophyceae	Chlorodendrophyceae_X	Chlorodendrales	Chlorodendraceae					7a51ac41bfd7ebcb593a512160c95664	0.0629438	0.181502	2.97747	0.0609584	0.951392	0.972785	FTPIG	Eukaryota	Stramenopiles	Ochrophyta	Chrysophyceae
1933c5c1943b0c8e6a2f62a2dfb23383	9.02777	0.778398	1.69482	0.459281	0.646032	0.77	FTPIG	Bacteria	Proteobacteria	Alphaproteobacteria	Rhodobacterales	Rhodobacteraceae							01f8c9d4340f8edd4717b8d00260427c	3.7044	-3.04825	1.44093	-2.11548	0.0343889	0.450597	conventional	Eukaryota	Archaeplastida	Chlorophyta	Mamiellophyceae	Mamiellophyceae_X	Mamiellales	Bathycoccaceae					7d7a33761086bffd49ab803042d70ff3	1.24542	-3.16354	2.18714	-1.44643	0.148057	0.972785	conventional	Eukaryota	Opisthokonta	Choanoflagellida	Choanoflagellatea
0f884dfb9df92cf2aad15aecedfe400a	4.99163	-0.896206	1.99519	-0.449183	0.6533	0.77	conventional	Bacteria	Bacteroidota	Bacteroidia									2981aa9f69bc423dc502b2e178dc7904	6.56955	-2.08267	1.05362	-1.97668	0.0480784	0.450597	conventional	Eukaryota	Archaeplastida	Chlorophyta	Mamiellophyceae	Mamiellophyceae_X	Mamiellales	Mamiellaceae					7d9de429934e0fd826f19c3687dce343	0.28872	-1.4669	2.56261	-0.572425	0.567034	0.972785	conventional	Eukaryota	Stramenopiles	Ochrophyta	Bacillariophyta
ce03640d5b4bbc65486c96c0a84e05ca	3.318	-0.405943	0.91007	-0.446057	0.655556	0.77	conventional	Bacteria	Bacteroidota	Bacteroidia									6e9ae494f0de5603700bf5fdb654ab38	1.72591	-3.67994	1.88321	-1.95408	0.0506922	0.450597	conventional	Eukaryota	Hacrobia	Haptophyta	Prymnesiophyceae	Prymnesiophycidae_X							7e3f03d3002843cddc9897bb10a49001	4.28146	3.47631	1.91983	1.81074	0.0701814	0.972785	FTPIG	Eukaryota	Alveolata	Dinoflagellata	Dinophyceae
904f87ab56de62ee24b66e0a0f66ece8	5.29469	-0.514594	1.16979	-0.439903	0.660007	0.77	conventional	Bacteria	Bacteroidota	Bacteroidia	Flavobacteriales_877923	Crocinitomicaceae							95af43f8ce1e7be518f29c71ee442bca	1.93639	-3.76392	1.82832	-2.05868	0.0395247	0.450597	conventional	Eukaryota	Stramenopiles	Ochrophyta	Dictyochophyceae	Dictyochophyceae_X	Dictyochophyceae_XX	Dictyochophyceae_XXXX					80c8169844946bc967e5b3bcbcb94221	0.064367	0.387019	2.97719	0.129995	0.89657	0.972785	FTPIG	Eukaryota	Alveolata	Dinoflagellata	Syndiniales
425f0c128b620755c0511b43648a989c	9.6232	0.360967	0.839994	0.429726	0.667395	0.78	FTPIG	Bacteria	Proteobacteria	Gammaproteobacteria	Burkholderiales_597441	Methylophilaceae	RFPI01	RFPI01 sp009926205					e4d26fca89e7375e0804ba5d8d4e907d	1.41285	3.59461	2.09158	1.71861	0.0856857	0.685485	FTP	Eukaryota	Stramenopiles	Ochrophyta	Bacillariophyta								83a247b80985888654b930e9e84362ca	0.0342571	0.181502	2.97747	0.0609584	0.951392	0.972785	FTPIG	Eukaryota	Rhizaria	Cercozoa	Filosa-Thecofilosea
2b5992865666050476ddc6fe9fc5b201	43.4136	0.535311	1.31859	0.405972	0.684763	0.79	FTPIG	Bacteria	Cyanobacteria	Cyanobacteriia	PCC-6307	Cyanobiaceae	Cyanobium_A_31520	Cyanobium_A_31520 sp002252665					e57f916c60a711193a31e25efdb76e12	0.968196	-3.72476	2.40102	-1.55132	0.120825	0.805498	conventional	Eukaryota	Archaeplastida	Chlorophyta	Prasinophyceae	Prasinophyceae_X	Pyramimonadales	Pyramimonadaceae					83b085ff7413a7d76133812809fd8c58	0.193101	0.602985	2.97661	0.202575	0.839468	0.972785	FTPIG	Eukaryota	Alveolata	Dinoflagellata	Dinophyceae
17a4d05739ef63c9c352afd37af9a831	7.08801	-0.335394	0.856598	-0.391541	0.695397	0.8	conventional	Bacteria	Verrucomicrobiota	Verrucomicrobiae	Chthoniobacterales	Chthoniobacteraceae							f3993072cb53384e902ee93f1e0c5e87	0.968196	-3.7245	2.37358	-1.56915	0.116614	0.805498	conventional	Eukaryota	Stramenopiles	Ochrophyta	Bacillariophyta	Coscinodiscophyceae	Chaetocerotales	Chaetocerotaceae					84910f83a953f88d4814a1a705dc9466	0.22273	-0.760362	2.97735	-0.255382	0.798428	0.972785	conventional	Eukaryota	Stramenopiles
1a3118a0aa39ad89c16af515acd80b0f	57.2432	-0.24627	0.711568	-0.346095	0.729272	0.82	conventional	Bacteria	Bacteroidota	Bacteroidia	Flavobacteriales_877923	Flavobacteriaceae	BACL21	BACL21 sp009921505					01e3a10453a0f7cc6f327b8091090c58	1.74696	-1.81446	1.72403	-1.05246	0.29259	0.933433	conventional	Eukaryota	Hacrobia	Cryptophyta	Cryptophyceae	Cryptophyceae_X	Pyrenomonadales	Pyrenomonadales_XX					84ac86f0c66a8711d96a20184c00cf83	0.068197	-0.384605	2.9778	-0.129157	0.897233	0.972785	conventional	Eukaryota	Rhizaria	Cercozoa	Filosa-Thecofilosea
5f12d42b6fe6a81322edbce248931f5b	6.25515	0.382325	1.10867	0.344848	0.730208	0.82	FTPIG	Bacteria	Bacteroidota	Bacteroidia	Flavobacteriales_877923	Crocinitomicaceae	Fluviicola						02598367c3084826db395f6a326aa50f	2.17322	-0.313202	1.42087	-0.22043	0.825536	0.933433	conventional	Eukaryota	Hacrobia	Haptophyta	Prymnesiophyceae	Prymnesiophycidae_X	Prymnesiales	Chrysochromulinaceae					85096e3e4b594ac7855dd45e903a8687	0.0965505	0.602985	2.97661	0.202575	0.839468	0.972785	FTPIG	Eukaryota	Rhizaria	Cercozoa	Filosa-Thecofilosea
9d31657a796bb488dc3719a0f78358a9	44.7278	0.137687	0.39072	0.352394	0.724543	0.82	FTPIG	Bacteria	Proteobacteria	Gammaproteobacteria	Burkholderiales_597441	Methylophilaceae	BACL14	BACL14 sp000168995					04889cdc8796c89cbab8d9f07196149b	0.126286	-1.17642	3.81695	-0.30821	0.757923	0.933433	conventional	Eukaryota	Stramenopiles	Ochrophyta	Dictyochophyceae	Dictyochophyceae_X	Dictyochophyceae_XX	Dictyochophyceae_XXXX					86a0bcc80d8bd8b636d828df615d21ce	0.0677971	-0.384605	2.9778	-0.129157	0.897233	0.972785	conventional	Eukaryota	Alveolata	Ciliophora	CONThreeP
a6a85db24bd033d708c21663ed51df87	13.1344	0.241641	0.696663	0.346854	0.728701	0.82	FTPIG	Bacteria	Proteobacteria	Alphaproteobacteria	Puniceispirillales_511127	AAA536-G10	AAA536-G10						0659140fbf4d944a0111bc4f95e54a7e	0.528846	0.936502	3.05729	0.306318	0.759363	0.933433	FTP	Eukaryota	Hacrobia	Haptophyta	Prymnesiophyceae	Prymnesiophycidae_X	Prymnesiales	Chrysochromulinaceae					879ac35e2ffe8b551694ff508deb22ff	0.644896	2.84272	2.95122	0.963238	0.335428	0.972785	FTPIG	Eukaryota	Rhizaria	Cercozoa
c3db06b7a63186d148f5cdbcc549a392	18.6241	0.110597	0.319156	0.346529	0.728945	0.82	FTPIG	Bacteria	Proteobacteria	Gammaproteobacteria									11254cea51c1389ddabe05661e40c231	2.71781	-0.725302	1.4834	-0.488947	0.624879	0.933433	conventional	Eukaryota	Archaeplastida	Chlorophyta	Mamiellophyceae	Mamiellophyceae_X	Mamiellales	Bathycoccaceae					88bfbc092bab6a89a45edba2cd474af2	0.247903	0.699997	2.62313	0.266856	0.78958	0.972785	FTPIG	Eukaryota	Stramenopiles	Ochrophyta	Bacillariophyta
597a8b9c1a3c36cd5d5801d82cd3930b	9.61892	-0.255736	0.80885	-0.316173	0.751871	0.83	conventional	Bacteria	Actinobacteriota	Actinomycetia	Nanopelagicales	Nanopelagicaceae							1c5f193e388b79378547f911918ae86f	0.168382	-1.17642	3.81695	-0.30821	0.757923	0.933433	conventional	Eukaryota	Hacrobia	Haptophyta	Prymnesiophyceae	Prymnesiophycidae_X	Prymnesiales	Chrysochromulinaceae					8c833ee127d23d5c75373f746ddb3073	0.0629438	0.181502	2.97747	0.0609584	0.951392	0.972785	FTPIG	Eukaryota	Alveolata	Ciliophora	Spirotrichea
e94c43a6a4852fa204461351fbaaa24a	11.2773	-0.357808	1.14369	-0.312853	0.754392	0.83	conventional	Bacteria	Cyanobacteria	Cyanobacteriia	PCC-6307	Cyanobiaceae	Synechococcus_E						28eb87c3a207047caea873cb8bd451ca	0.336764	-2.19441	3.7609	-0.58348	0.55957	0.933433	conventional	Eukaryota	Hacrobia	Haptophyta	Prymnesiophyceae	Prymnesiophyceae_X	Isochrysidales	Noelaerhabdaceae					8d7e92e7f656753c6f258cdae7bddd4c	0.208092	-0.36327	2.97735	-0.122011	0.90289	0.972785	conventional	Eukaryota	Archaeplastida	Chlorophyta	Pyramimonadophyceae
2983438e2b03eb1c22c5b4d99292e6cb	4.08524	-0.578166	2.08718	-0.277008	0.781774	0.86	conventional	Bacteria	Proteobacteria	Alphaproteobacteria	Puniceispirillales_511127	AAA536-G10	AAA536-G10						2ca3c58f049a58d867f26414c71778f4	0.149987	0.598557	3.80781	0.157192	0.875094	0.933433	FTP	Eukaryota	Stramenopiles	Ochrophyta	Bacillariophyta	Coscinodiscophyceae	Chaetocerotales						8fa3264726404f1054a5438bd4344057	0.190255	0.831766	2.97571	0.279518	0.779847	0.972785	FTPIG	Eukaryota	Archaeplastida	Chlorophyta	Mamiellophyceae
434533a9dda9da4eaec7e143e7541430	3.80333	0.281529	1.03483	0.272052	0.785582	0.86	FTPIG	Bacteria	Bacteroidota	Bacteroidia									2db35522f28067e44df66036696df73d	0.126286	0.598557	3.80781	0.157192	0.875094	0.933433	FTP	Eukaryota	Stramenopiles	Ochrophyta									90c4e0a3d94cba6963e015e834107c16	0.23043	-1.47007	2.97257	-0.494546	0.620921	0.972785	conventional	Eukaryota	Alveolata	Dinoflagellata	Dinophyceae
f8cea0fb3092456505b66bdb9be51f97	6.05924	-0.276595	1.04462	-0.26478	0.791179	0.86	conventional	Bacteria	Bacteroidota	Bacteroidia	Flavobacteriales_877923	Schleiferiaceae	UBA10364	UBA10364 sp002378005					2e51fa0db8d2cf6cabac348e5d568521	2.15748	1.49815	1.80721	0.828984	0.407114	0.933433	FTP	Eukaryota	Hacrobia	Haptophyta	Prymnesiophyceae	Prymnesiophyceae_X	Isochrysidales	Noelaerhabdaceae					91b1be119611963fb0022b89fd55aff0	0.0880237	-0.568707	2.97768	-0.19099	0.848534	0.972785	conventional	Eukaryota	Stramenopiles	Ochrophyta	Chrysophyceae
61f28ccc55d8c7f66560292d0b105495	6.40743	-0.434333	1.7463	-0.248715	0.803581	0.87	conventional	Bacteria	Verrucomicrobiota	Verrucomicrobiae	Verrucomicrobiales	Akkermansiaceae	Roseibacillus_B						3223f3ef0f87622c28aa2deb81a7650b	0.126286	0.598557	3.80781	0.157192	0.875094	0.933433	FTP	Eukaryota	Stramenopiles	Ochrophyta	Bacillariophyta	Coscinodiscophyceae	Chaetocerotales						920e4ed10e1185680392d9e6f5cb27c8	0.133914	-0.36327	2.97735	-0.122011	0.90289	0.972785	conventional	Eukaryota	Opisthokonta
6b9dd64d080d53d989a8407d9806429e	14.6007	0.393651	1.85618	0.212076	0.832048	0.89	FTPIG	Bacteria	Proteobacteria	Alphaproteobacteria	Rhodobacterales	Rhodobacteraceae	Amylibacter	Amylibacter sp000153745					37b0014d3917f6035c93fc39db0cdaae	0.315716	1.11861	3.79938	0.294419	0.768438	0.933433	FTP	Eukaryota	Hacrobia	Haptophyta	Prymnesiophyceae	Prymnesiophycidae_X	Prymnesiales						927f8b42e43107197d0073176da391b8	0.0629438	0.181502	2.97747	0.0609584	0.951392	0.972785	FTPIG	Eukaryota	Stramenopiles	Ochrophyta	Bacillariophyta
4fa6ed649c9450d68aabe612bcf39606	3.1972	0.32811	1.71516	0.1913	0.848291	0.91	FTPIG	Bacteria	Cyanobacteria	Cyanobacteriia	PCC-6307	Cyanobiaceae	Cyanobium_A_31525	Cyanobium_A_31525 gracile					3923347a777ad78d517dc433f819b25e	0.126286	-1.17642	3.81695	-0.30821	0.757923	0.933433	conventional	Eukaryota	Stramenopiles	Ochrophyta	Bacillariophyta	Coscinodiscophyceae	Chaetocerotales						92faa58ed17695bed7447df64ee57020	0.188831	0.602985	2.97661	0.202575	0.839468	0.972785	FTPIG	Eukaryota	Alveolata	Ciliophora	Spirotrichea
4201659196870275ac280915a2005571	8.04596	0.163726	0.887461	0.184488	0.85363	0.91	FTPIG	Bacteria	Proteobacteria	Gammaproteobacteria	Pseudomonadales_650715	Litoricolaceae	HIMB30						3fcf764fac83e946666f2236b2f09301	0.149987	0.598557	3.80781	0.157192	0.875094	0.933433	FTP	Eukaryota	Stramenopiles	Ochrophyta	Chrysophyceae	Chrysophyceae_X							9385458baed1c6f4afdd3bad9ca0a6a6	0.0338985	-0.20427	2.9778	-0.0685976	0.94531	0.972785	conventional	Eukaryota	Stramenopiles	Ochrophyta	Bolidophyceae
7c7a7955fbdf24163d5a7d2eda58358c	5.10471	0.177978	1.08482	0.164062	0.869682	0.92	FTPIG	Bacteria	Bdellovibrionota_E	Oligoflexia	Oligoflexales	Bin106	Bin106	Bin106 sp002238945					43d1fd957d6f9d3d189b720187ac4cb6	0.715623	-2.23414	2.48324	-0.899685	0.368288	0.933433	conventional	Eukaryota	Hacrobia	Cryptophyta	Cryptophyceae	Cryptophyceae_X	Pyrenomonadales	Pyrenomonadales_XX					93bffb91039bb7acee45523015688cee	0.1492	-0.957291	2.94497	-0.32506	0.745136	0.972785	conventional	Eukaryota	Archaeplastida	Rhodophyta
6af0d9acb92e5d43b8661779220ca5ea	4.93905	0.158601	1.05285	0.15064	0.88026	0.93	FTPIG	Bacteria	Bacteroidota	Bacteroidia	Flavobacteriales_877923	UA16	UA16	UA16 sp002863125					446e42a6426b1efe75d671dec0e133a9	0.126286	0.598557	3.80781	0.157192	0.875094	0.933433	FTP	Eukaryota	Stramenopiles	Ochrophyta	Bacillariophyta	Coscinodiscophyceae	Thalassiosirales	Stephanodiscaceae					9491f0f4dca9a5dea3e893d69897af08	0.16757	-0.349491	2.91099	-0.120059	0.904436	0.972785	conventional	Eukaryota	Stramenopiles	Sagenista	MAST-4
692be8d839c2d8350945b34d179e320a	11.4286	-0.0695007	0.513618	-0.135316	0.892362	0.93	conventional	Bacteria	Proteobacteria	Gammaproteobacteria	Burkholderiales_597441	Methylophilaceae	BACL14	BACL14 sp001044335					480ad10b52e6cfda3c1ffbf71ead37b8	0.126286	-1.17642	3.81695	-0.30821	0.757923	0.933433	conventional	Eukaryota	Stramenopiles	Ochrophyta	Bacillariophyta	Coscinodiscophyceae	Chaetocerotales						95782614ce87b8a9cb53f232469b8181	0.0210788	0.181502	2.97747	0.0609584	0.951392	0.972785	FTPIG	Eukaryota	Stramenopiles	Opalozoa	Bicoecea
0d7e7aa696e485b5e7fcef465dda8a6f	4.72492	0.199312	1.98152	0.100585	0.91988	0.95	FTPIG	Bacteria	Bacteroidota	Bacteroidia	Flavobacteriales_877923	BACL11	UWMA-0277	UWMA-0277 sp012960805					492cdd6c21a2b26e15db8d01e1bbc81b	0.378859	1.47071	3.7043	0.397029	0.691346	0.933433	FTP	Eukaryota	Archaeplastida	Chlorophyta	Trebouxiophyceae	Trebouxiophyceae_X	Chlorellales	Oocystaceae					959968377ce089310e556aadab93c384	0.0629438	0.181502	2.97747	0.0609584	0.951392	0.972785	FTPIG	Eukaryota	Alveolata	Dinoflagellata	Syndiniales
b85aff34de9e09de59f4d27ea9d2873b	4.60478	-0.158297	1.51578	-0.104433	0.916826	0.95	conventional	Bacteria	Cyanobacteria	Cyanobacteriia	PCC-6307	Cyanobiaceae							4e70c6c513a7d28592442bc933139543	0.505146	-2.78343	3.57211	-0.779213	0.435854	0.933433	conventional	Eukaryota	Stramenopiles	Ochrophyta	Bacillariophyta	Coscinodiscophyceae	Chaetocerotales	Chaetocerotaceae					975c6f15cad78b2ac65eb428ebcafabc	0.0464927	0.387019	2.97719	0.129995	0.89657	0.972785	FTPIG	Eukaryota	Rhizaria	Cercozoa	Filosa-Thecofilosea
bd9d57d32cac18ad3e122ba9472e95f5	5.44344	-0.150159	2.03589	-0.0737559	0.941205	0.97	conventional	Bacteria	Verrucomicrobiota	Verrucomicrobiae	Verrucomicrobiales	Verrucomicrobiaceae	Prosthecobacter						50cc9c2d3169e31740da71afd95785d3	0.168382	-1.17642	3.81695	-0.30821	0.757923	0.933433	conventional	Eukaryota	Stramenopiles	Ochrophyta	Chrysophyceae	Chrysophyceae_X	Chromulinales	Chromulinaceae					978058ae141e57fc12b096ceba5769ca	0.226263	0.471096	2.97571	0.158314	0.87421	0.972785	FTPIG	Eukaryota	Stramenopiles	Sagenista	MAST-6
e543d588a09b1c825e956b53d1e286b5	7.18702	0.0847861	1.16048	0.0730614	0.941757	0.97	FTPIG	Bacteria	Bacteroidota	Bacteroidia	Flavobacteriales_877923	Crocinitomicaceae	Fluviicola						5525a3c79ebe39514610fdd018bbb4b5	0.947148	2.96911	2.55771	1.16084	0.245705	0.933433	FTP	Eukaryota	Stramenopiles	Ochrophyta									9842b1802d401e1e48e2d9ae052d6ea0	0.0368042	0.181502	2.97747	0.0609584	0.951392	0.972785	FTPIG	Eukaryota	Stramenopiles	Pseudofungi	Oomycota
84a23c58636e70158a8023a00735e0d4	5.11304	0.0691364	1.26022	0.0548604	0.95625	0.97	FTPIG	Bacteria	Verrucomicrobiota	Verrucomicrobiae	Pedosphaerales	AAA164-E04	AAA164-E04						55a523784888e235ad75323a5242b9d2	0.126286	0.598557	3.80781	0.157192	0.875094	0.933433	FTP	Eukaryota	Hacrobia	Haptophyta	Prymnesiophyceae	Prymnesiophycidae_X							996f7133f9ca2700622c594b155f1d49	0.125888	0.387019	2.97719	0.129995	0.89657	0.972785	FTPIG	Eukaryota	Alveolata	Dinoflagellata	Dinophyceae
9778fbb9511a197e65b6d7fa10309238	4.71242	0.0595472	1.09744	0.05426	0.956728	0.97	FTPIG	Bacteria	Bacteroidota	Bacteroidia	Flavobacteriales_877923	UA16	UA16	UA16 sp002863125					58b79c0bfb7c8bd221bb40e39afc3b7a	0.168382	-1.17642	3.81695	-0.30821	0.757923	0.933433	conventional	Eukaryota	Archaeplastida	Streptophyta	Embryophyceae	rosids	Malpighiales						9ae296bfeeb2cb5cc125e424dd8974af	0.197158	0.465654	2.62665	0.17728	0.859288	0.972785	FTPIG	Eukaryota	Stramenopiles	Pseudofungi	MAST-1
7338e9edfef034ec21924ff03d3f4417	45.1808	0.0187727	0.630779	0.0297611	0.976258	0.98	FTPIG	Bacteria	Cyanobacteria	Cyanobacteriia	PCC-6307	Cyanobiaceae	Synechococcus_C	Synechococcus_C sp000014585					598ac940b31bc9e5559060aaaf2c6c2f	0.252573	0.598557	3.80781	0.157192	0.875094	0.933433	FTP	Eukaryota	Archaeplastida	Chlorophyta	Prasinophyceae	Prasinophyceae_X	Pseudoscourfieldiales-clade-6	Pycnococcaceae					9b71462e0c0c27b2ba7e709879aa2208	0.130741	-0.568707	2.97768	-0.19099	0.848534	0.972785	conventional	Eukaryota	Hacrobia	Cryptophyta	Cryptophyceae
bd1acc8433c9d5a93f22dcba76db225d	10.3953	-0.0730777	2.1087	-0.0346554	0.972355	0.98	conventional	Bacteria	Bacteroidota	Bacteroidia	Flavobacteriales_877923	BACL11	GCA-2711125	GCA-2711125 sp902627575					5e851a7f1e53a1a01b59a59d82c324e4	0.884005	2.91272	2.78138	1.04722	0.294999	0.933433	FTP	Eukaryota	Stramenopiles	Ochrophyta	Chrysophyceae	Chrysophyceae_X	Chromulinales	Chromulinaceae					9d5f5750ebc5b48ccccc342d39a3d3a6	0.390349	2.01033	2.74685	0.731869	0.464249	0.972785	FTPIG	Eukaryota	Alveolata	Dinoflagellata	Syndiniales
82660d0768622b71ba139c55f7393673	4.38893	0.00519492	0.828317	0.00627166	0.994996	0.99	FTPIG	Bacteria	Bacteroidota	Bacteroidia	Flavobacteriales_877923	Flavobacteriaceae	MS024-2A						5ed8bf43d5a05fd9270a0068e36a6d63	1.91552	1.83935	2.03993	0.901671	0.367232	0.933433	FTP	Eukaryota	Hacrobia	Cryptophyta	Cryptophyceae	Cryptophyceae_X	Pyrenomonadales	Pyrenomonadales_XX					9dd619a1e3f3965a29100593eb7fc6ad	0.0168277	-0.20427	2.9778	-0.0685976	0.94531	0.972785	conventional	Eukaryota	Stramenopiles	Sagenista	Labyrinthulomycetes
																			6160f380098f6bd1d220fb750d6c1db6	0.252573	1.37172	3.79171	0.361768	0.717525	0.933433	FTP	Eukaryota	Hacrobia	Haptophyta	Prymnesiophyceae	Prymnesiophycidae_X	Prymnesiales	Chrysochromulinaceae					9dd687589aa676a710b8f7a053309b43	0.0951273	0.387019	2.97719	0.129995	0.89657	0.972785	FTPIG	Eukaryota	Stramenopiles	Ochrophyta	Chrysophyceae
																			6201e7c29be8e96ec2e0ee81290d39d8	0.168382	-1.17642	3.81695	-0.30821	0.757923	0.933433	conventional	Eukaryota	Alveolata	Dinophyta	Dinophyceae	Dinophyceae_X	Brachidiniales	Brachidiniaceae					9e88fef7b5dcbc2a8b7902f17a0271af	0.064367	0.387019	2.97719	0.129995	0.89657	0.972785	FTPIG	Eukaryota	Rhizaria	Cercozoa	Filosa-Imbricatea
																			6b88e6a430c68564ebb2bedec7ce3b06	0.126286	-1.17642	3.81695	-0.30821	0.757923	0.933433	conventional	Eukaryota	Hacrobia	Haptophyta	Prymnesiophyceae	Prymnesiophycidae_X	Prymnesiales	Chrysochromulinaceae					9ec49a362632141b741ef6837a556cef	0.064367	0.181502	2.97747	0.0609584	0.951392	0.972785	FTPIG	Eukaryota	Alveolata	Ciliophora	Spirotrichea
																			74ebb2cdf091d52a6e98ca4eb909f030	0.276274	1.45144	3.7884	0.383129	0.701624	0.933433	FTP	Eukaryota	Stramenopiles	Ochrophyta	Bacillariophyta	Coscinodiscophyceae	Thalassiosirales						9f902f813dc32a008fd5cc689252318a	0.0374746	-0.20427	2.9778	-0.0685976	0.94531	0.972785	conventional	Eukaryota	Stramenopiles	Sagenista	MAST-4
																			75549981911a6cb5fe1cdf04b9f25a59	2.51016	4.46911	3.69478	1.20957	0.226443	0.933433	FTP	Eukaryota	Stramenopiles	Ochrophyta	Chrysophyceae-Synurophyceae	Chrysophyceae-Synurophyceae_X	Chrysophyceae-Synurophyceae_XX	Chrysophyceae-Synurophyceae_XXXX					9fb9add9833553b51230fdbaf2448bc5	0.0321835	0.181502	2.97747	0.0609584	0.951392	0.972785	FTPIG	Eukaryota	Stramenopiles	Ochrophyta	Chrysophyceae
																			755e25942c5ce11f1b1d0aef674a02d0	0.126286	0.598557	3.80781	0.157192	0.875094	0.933433	FTP	Eukaryota	Stramenopiles	Ochrophyta	Pelagophyceae	Pelagophyceae_X							a1ed6536939b4a8288c3d6cdc77bb527	0.0479082	-0.20427	2.9778	-0.0685976	0.94531	0.972785	conventional	Eukaryota	Alveolata	Dinoflagellata	Syndiniales
																			77324bd8526e8452e85b5bf1cf230481	0.168382	-1.17642	3.81695	-0.30821	0.757923	0.933433	conventional	Eukaryota	Archaeplastida	Chlorophyta	Prasinophyceae	Prasinophyceae_X	Pyramimonadales	Pyramimonadaceae					a26ed3f9d9a7e3fe8dd2796f906e95ea	0.0374746	-0.20427	2.9778	-0.0685976	0.94531	0.972785	conventional	Eukaryota	Alveolata	Dinoflagellata	Dinophyceae
																			7dd2c9db3bd8a47774e6be8cf7a651e3	0.126286	-1.17642	3.81695	-0.30821	0.757923	0.933433	conventional	Eukaryota	Hacrobia	Haptophyta	Prymnesiophyceae	Prymnesiophycidae_X	Prymnesiales						a3e8fbda9436cdc53b677757e887f043	0.0658225	0.693044	2.97634	0.232851	0.815877	0.972785	FTPIG	Eukaryota	Rhizaria	Cercozoa	Filosa-Thecofilosea
																			863c29cbde9e283358d0d42c792467d7	1.09448	-2.76025	2.34333	-1.17792	0.238829	0.933433	conventional	Eukaryota	Hacrobia	Haptophyta	Prymnesiophyceae								a603116b76e2bd00b9c81f12ca164e0f	0.284631	-0.135462	2.34968	-0.0576513	0.954026	0.972785	conventional	Eukaryota	Stramenopiles	Sagenista	Labyrinthulomycetes
																			9315f70338c4022f010a9190263f7d52	0.46305	-1.38261	3.14684	-0.439364	0.660398	0.933433	conventional	Eukaryota	Archaeplastida	Chlorophyta	Mamiellophyceae	Mamiellophyceae_X	Mamiellales	Mamiellaceae					a68c0ac112a4baf6444be331a742f61e	0.0421576	0.387019	2.97719	0.129995	0.89657	0.972785	FTPIG	Eukaryota	Rhizaria	Cercozoa
																			96f3fd8e588967494b2722c05e9e4750	2.96773	-2.21312	1.59288	-1.38938	0.164718	0.933433	conventional	Eukaryota	Stramenopiles	Ochrophyta	Bacillariophyta	Coscinodiscophyceae	Chaetocerotales	Chaetocerotaceae					a6fa7fbdd937ab5d4df1ef3b1e0a3fbe	1.05778	3.53821	2.50573	1.41205	0.157935	0.972785	FTPIG	Eukaryota	Archaeplastida	Chlorophyta	Chlorodendrophyceae
																			9ac5c505bc8ef2b792867696a42d2822	0.168382	-1.17642	3.81695	-0.30821	0.757923	0.933433	conventional	Eukaryota	Stramenopiles	Ochrophyta	Chrysophyceae	Chrysophyceae_X	Chromulinales	Chromulinaceae					a7a5c357f08cf717adc70102191c5e5f	0.0321835	0.181502	2.97747	0.0609584	0.951392	0.972785	FTPIG	Eukaryota	Alveolata	Dinoflagellata	Syndiniales
																			9c19f2e5b5d62ff243e302f63856d710	0.736671	-0.623164	2.47494	-0.251789	0.801204	0.933433	conventional	Eukaryota	Stramenopiles	Ochrophyta	Bacillariophyta	Coscinodiscophyceae	Thalassiosirales	Thalassiosiraceae					a8d9fc5a629a785871bbb256ac45cef9	0.064367	0.181502	2.97747	0.0609584	0.951392	0.972785	FTPIG	Eukaryota	Stramenopiles	Opalozoa	MAST-12
																			9db7dfa830e3e7393c71bf3c5ffa97b5	3.52824	0.638117	1.29033	0.49454	0.620925	0.933433	FTP	Eukaryota	Stramenopiles	Ochrophyta	Bacillariophyta								a8f262b2f8096f757b59427373f960c3	0.0487647	-0.20427	2.9778	-0.0685976	0.94531	0.972785	conventional	Eukaryota	Opisthokonta
																			a348709984885976a91d437463db599d	0.21313	1.11861	3.79938	0.294419	0.768438	0.933433	FTP	Eukaryota	Stramenopiles	Ochrophyta									a9c1f278e308acd9af4c8862fae2a25c	0.0869526	-0.760362	2.97735	-0.255382	0.798428	0.972785	conventional	Eukaryota	Hacrobia	Centroheliozoa	Centroheliozoa_X
																			a74fa8d10b3dffd9614685c6932238d5	1.48395	2.57469	2.15167	1.1966	0.231461	0.933433	FTP	Eukaryota	Stramenopiles	Ochrophyta	Chrysophyceae	Chrysophyceae_X							ab5df1b3baa91fa947afbe1d37872299	0.0629438	-0.20427	2.9778	-0.0685976	0.94531	0.972785	conventional	Eukaryota	Hacrobia	Haptophyta	Prymnesiophyceae
																			a882832599b2ce6fd557c3ef3ae8a120	1.22077	-1.90431	2.16786	-0.878429	0.379711	0.933433	conventional	Eukaryota	Stramenopiles	Ochrophyta	Dictyochophyceae	Dictyochophyceae_X	Dictyochophyceae_XX	Dictyochophyceae_XXXX					abf7a03f368b7b3ee3ffc547fd992255	0.233436	-0.751867	2.97657	-0.252595	0.800581	0.972785	conventional	Eukaryota	Alveolata	Ciliophora	Spirotrichea
																			a90268a55b92cdf24a7be460a63b6f60	0.820862	1.67841	2.47504	0.678135	0.497686	0.933433	FTP	Eukaryota	Hacrobia	Haptophyta	Prymnesiophyceae	Prymnesiophyceae_X							ac33dfb31df31b6498a5daf8429c1bff	0.0629438	0.181502	2.97747	0.0609584	0.951392	0.972785	FTPIG	Eukaryota	Alveolata	Ciliophora	CONThreeP
																			ab619ae512940c31b0e1276838ef1141	0.168382	-1.17642	3.81695	-0.30821	0.757923	0.933433	conventional	Eukaryota	Hacrobia	Haptophyta	Prymnesiophyceae	Prymnesiophycidae_X	Prymnesiales						b0fd0d3df2de6df28b93ca69842778b2	0.0321835	0.181502	2.97747	0.0609584	0.951392	0.972785	FTPIG	Eukaryota	Hacrobia	Katablepharidophyta	Katablepharidaceae
																			b5c602741fb99531c58e595633148093	0.168382	-1.17642	3.81695	-0.30821	0.757923	0.933433	conventional	Eukaryota	Stramenopiles	Ochrophyta	Chrysophyceae	Chrysophyceae_X	Chromulinales	Chromulinaceae					b2a8a7c6cf2c1ca076d7e9b2351766c4	0.0987337	0.602985	2.97661	0.202575	0.839468	0.972785	FTPIG	Eukaryota	Alveolata	Dinoflagellata	Dinophyceae
																			bdc39dfc801f0dea69c8135c7b148c80	1.09448	0.681549	2.44009	0.279313	0.780004	0.933433	FTP	Eukaryota	Stramenopiles	Ochrophyta	Bacillariophyta								b323226ec9cc769e18f7d0291aa04692	0.225285	1.55239	2.96959	0.522762	0.60114	0.972785	FTPIG	Eukaryota	Stramenopiles	Ochrophyta	Bacillariophyta
																			bf5adec2e12d9c6148453a0be04aae25	0.80512	2.79714	2.64323	1.05823	0.289951	0.933433	FTP	Eukaryota	Archaeplastida	Chlorophyta	Trebouxiophyceae	Trebouxiophyceae_X	Chlorellales	Chlorellaceae					b341c98d1f2714e6ea3dd8b81dbe0d0a	0.372884	-2.02215	2.96409	-0.682214	0.495103	0.972785	conventional	Eukaryota	Alveolata	Dinoflagellata	Dinophyceae
																			c2f510fa2e9be8a041992c7a40bac641	0.168382	-1.17642	3.81695	-0.30821	0.757923	0.933433	conventional	Eukaryota	Stramenopiles	Ochrophyta	Bacillariophyta	Bacillariophyceae	Naviculales						b3c961154e832263aff36caebbd41fc7	0.0368042	0.181502	2.97747	0.0609584	0.951392	0.972785	FTPIG	Eukaryota	Archaeplastida	Chlorophyta	Chlorophyceae
																			c8424708237db715749c9b4710b52be4	0.126286	-1.17642	3.81695	-0.30821	0.757923	0.933433	conventional	Eukaryota	Stramenopiles	Ochrophyta	Chrysophyceae	Chrysophyceae_X	Chromulinales	Chromulinaceae					b4c51ada7af9e5c39a6ce1a8e254af42	0.0958694	-0.568707	2.97768	-0.19099	0.848534	0.972785	conventional	Eukaryota	Alveolata	Dinoflagellata	Dinophyceae
																			c8fc3489335770d53de6d00c2f22b65b	1.59963	-0.888749	1.76839	-0.502575	0.615263	0.933433	conventional	Eukaryota	Archaeplastida	Chlorophyta	Prasinophyceae	Prasinophyceae_X	Pyramimonadales	Pyramimonadaceae					b5252b360a198fee269ceb42c4dcd66b	0.368042	2.09708	2.96162	0.708087	0.478891	0.972785	FTPIG	Eukaryota	Rhizaria	Cercozoa	Filosa-Thecofilosea
																			c936ad218992e99e48bb9422b55ec63a	0.757719	1.38988	2.77007	0.501748	0.615845	0.933433	FTP	Eukaryota	Stramenopiles	Ochrophyta	Pelagophyceae	Pelagophyceae_X	Pelagomonadales	Pelagomonadaceae					b6b65514686d6ea03a49c50db359719d	0.188831	0.602985	2.97661	0.202574	0.839468	0.972785	FTPIG	Eukaryota	Alveolata	Dinoflagellata	Dinophyceae
																			d7380ce1b88f1b6ad39c8e0ff05049a2	0.336764	-2.19441	3.7609	-0.58348	0.55957	0.933433	conventional	Eukaryota	Stramenopiles	Ochrophyta	Pelagophyceae	Pelagophyceae_X	Pelagomonadales	Pelagomonadaceae					b763afded6746ddd00e3251b6e7aad29	0.814283	-2.07934	2.19347	-0.94797	0.343145	0.972785	conventional	Eukaryota	Alveolata	Dinoflagellata	Dinophyceae
																			d8844aa0d93088119895f350a7868340	1.51544	2.63294	2.12395	1.23965	0.215106	0.933433	FTP	Eukaryota	Stramenopiles	Ochrophyta	Chrysophyceae	Chrysophyceae_X	Chromulinales	Chromulinaceae					b8fe8d8622fca35540f63f1550eccd10	0.374166	-0.834805	2.36483	-0.353009	0.724082	0.972785	conventional	Eukaryota	Stramenopiles	Ochrophyta	Bacillariophyta
																			de42acffefafacc4039eb8b9f5b7c07d	0.126286	-1.17642	3.81695	-0.30821	0.757923	0.933433	conventional	Eukaryota	Hacrobia	Haptophyta	Prymnesiophyceae	Prymnesiophycidae_X	Prymnesiales	Chrysochromulinaceae					b9c5423e69a46d35f97ed5d77d368d6e	0.149315	0.206684	2.97719	0.0694227	0.944653	0.972785	FTPIG	Eukaryota	Alveolata	Dinoflagellata	Syndiniales
																			dffdf9532a1ee86e525509fe5b9c5bda	0.781419	2.70037	2.70068	0.999884	0.317367	0.933433	FTP	Eukaryota	Stramenopiles	Ochrophyta	Eustigmatophyceae	Eustigmatophyceae_X	Eustigmatales	Monodopsidaceae					bab4f66990d12069a960c5d1ed88a178	0.286071	-0.555131	2.75301	-0.201645	0.840194	0.972785	conventional	Eukaryota	Hacrobia	Katablepharidophyta	Katablepharidaceae
																			e1fdbb4c1f7d2cd1e16c9a7c02a026c6	1.66277	-1.00275	1.95056	-0.514082	0.607195	0.933433	conventional	Eukaryota	Archaeplastida	Chlorophyta	Prasinophyceae	Prasinophyceae_X	Pyramimonadales	Pyramimonadaceae					bb8071bce2c36b63178abe1fe3e66b6e	0.0321835	0.181502	2.97747	0.0609584	0.951392	0.972785	FTPIG	Eukaryota	Rhizaria	Cercozoa	Filosa-Thecofilosea
																			ebaa5b1dd63741adc61e1c31755195d7	0.336764	-2.19441	3.7609	-0.58348	0.55957	0.933433	conventional	Eukaryota	Hacrobia	Haptophyta	Prymnesiophyceae	Prymnesiophycidae_X	Prymnesiales	Chrysochromulinaceae					bba8bedc98b49fd6f784debf4c447197	0.099748	0.387019	2.97719	0.129995	0.89657	0.972785	FTPIG	Eukaryota	Alveolata	Ciliophora	CONThreeP
																			edd3ec021d2822a47beeb4cb65023760	0.694576	-1.4404	2.75001	-0.523778	0.600433	0.933433	conventional	Eukaryota	Stramenopiles	Ochrophyta	Dictyochophyceae	Dictyochophyceae_X							bccf36a9fe9b3c4d14b9dd581e86930b	0.064367	0.387019	2.97719	0.129995	0.89657	0.972785	FTPIG	Eukaryota	Stramenopiles	Pseudofungi	Oomycota
																			ef97c3fe598f6832091b8a4f641701fa	1.54975	2.70134	2.22858	1.21213	0.225461	0.933433	FTP	Eukaryota	Stramenopiles	Ochrophyta	Bacillariophyta	Coscinodiscophyceae	Chaetocerotales						bd09c24c4671c0b77e9b69ab7069f458	3.3264	4.57252	1.98294	2.30593	0.0211147	0.972785	FTPIG	Eukaryota	Stramenopiles	Ochrophyta	Bacillariophyta
																			f7309ec0d778059a4633a342a59e74b7	0.126286	-1.17642	3.81695	-0.30821	0.757923	0.933433	conventional	Eukaryota	Archaeplastida										be5315717b5bc856ff6d990b54466c74	0.177134	-0.760509	2.63664	-0.288439	0.773011	0.972785	conventional	Eukaryota	Stramenopiles	Ochrophyta	Bacillariophyta
																			f9b725dcaeca5b57328937a475e8a87a	0.126286	-1.17642	3.81695	-0.30821	0.757923	0.933433	conventional	Eukaryota	Stramenopiles	Ochrophyta	Bacillariophyta	Bacillariophyceae							beced93e3b5a5052a793233326760cba	0.256045	0.831766	2.97571	0.279518	0.779847	0.972785	FTPIG	Eukaryota	Stramenopiles	Ochrophyta	Dictyochophyceae
																			fcfe73320d11c0be19622c3909a713fa	0.589337	-1.87082	2.66947	-0.700821	0.483414	0.933433	conventional	Eukaryota	Archaeplastida	Chlorophyta	Trebouxiophyceae	Trebouxiophyceae_X							bf57db72d6a981acd32efb8306c222dd	0.131645	1.13131	2.97349	0.380466	0.703599	0.972785	FTPIG	Eukaryota	Archaeplastida	Chlorophyta	Trebouxiophyceae
																			a6403cc4635bf5216e10d8724763fb72	0.84191	-0.298477	2.87658	-0.103761	0.917359	0.965641	conventional	Eukaryota	Stramenopiles	Ochrophyta	Bacillariophyta	Bacillariophyceae							bfb7f4c25584efd002c8192a00bac3a7	0.10642	-0.568707	2.97768	-0.19099	0.848534	0.972785	conventional	Eukaryota	Opisthokonta	Fungi	Ascomycota
																			51b3559a22c69a81bfa68d3130d4de55	1.16558	0.1926	2.17916	0.0883826	0.929573	0.96579	FTP	Eukaryota	Hacrobia	Haptophyta	Prymnesiophyceae	Prymnesiophycidae_X	Phaeocystales	Phaeocystaceae					c2ce8b16d2b2d469bdbcf34371e1131e	0.0374746	-0.20427	2.9778	-0.0685976	0.94531	0.972785	conventional	Eukaryota	Stramenopiles	Pseudofungi	MAST-1
																			4cee53a03555c8bc40a1655f94c616c2	1.31027	0.148723	2.14346	0.0693848	0.944683	0.968906	FTP	Eukaryota	Stramenopiles	Ochrophyta	Bacillariophyta	Coscinodiscophyceae	Chaetocerotales	Chaetocerotaceae					c38b690e1d619026245ab13967a6082b	0.719633	-2.89998	2.51001	-1.15537	0.247939	0.972785	conventional	Eukaryota	Alveolata	Dinoflagellata	Syndiniales
																			93057ec78dd6c1244479732042625975	3.48084	-0.0392314	1.17378	-0.0334232	0.973337	0.982758	conventional	Eukaryota	Archaeplastida	Chlorophyta	Mamiellophyceae	Mamiellophyceae_X	Mamiellales	Mamiellaceae					c3c1c68878fefa308f0ecac4f9feb0a9	0.922026	-3.26184	2.9474	-1.10668	0.26843	0.972785	conventional	Eukaryota	Stramenopiles	Ochrophyta	Bacillariophyta
																			b25d48f0d9cf417c432e0660d30e7122	0.252573	-0.0821889	3.80294	-0.0216119	0.982758	0.982758	conventional	Eukaryota	Hacrobia	Haptophyta	Prymnesiophyceae	Prymnesiophycidae_X	Prymnesiales	Chrysochromulinaceae					c45925a511b69c9e384f50ca9a41bea9	0.367517	1.15127	2.56079	0.449575	0.653017	0.972785	FTPIG	Eukaryota	Archaeplastida	Chlorophyta	Mamiellophyceae
																			Tab. S9-B3. Differential abundance of microalgae taxa at the ASV level for timepoint KFTno=85 (12 Aug) between "conventional" and "FT" extraction methods. "conventional" is used as the reference condition. Only those with p.adj <0.05 are considered significant.																			c4f1b972dd7534aff15b3d2c303889a2	0.0550379	0.420048	2.97714	0.141091	0.887798	0.972785	FTPIG	Eukaryota	Alveolata	Dinoflagellata	Dinophyceae
																																						c5047066f5941580afc7df4ceb2d77de	0.132881	0.602985	2.97661	0.202574	0.839468	0.972785	FTPIG	Eukaryota	Alveolata	Dinoflagellata	Dinophyceae
																			ASV	baseMean	log2FoldChange	lfcSE	stat	pvalue	padj	enriched_in	Kingdom	Phylum	Class	Order	Family	Genus	Species					c6ea36e9efb9583f12f69c380f3314f6	0.137893	-0.179168	2.97747	-0.0601746	0.952017	0.972785	conventional	Eukaryota	Stramenopiles	Pseudofungi	Oomycota
																			1f6540f210aa24caa4354afe31cf8e7c	2.83207	-4.98669	2.3409	-2.13025	0.0331513	0.936613	conventional	Eukaryota	Stramenopiles	Ochrophyta	Bacillariophyta	Coscinodiscophyceae							c76452318d6e09b2c2f2b2338e85459c	2.30987	-1.27002	1.76156	-0.720964	0.470932	0.972785	conventional	Eukaryota	Alveolata	Dinoflagellata	Dinophyceae
																			75549981911a6cb5fe1cdf04b9f25a59	3.22936	5.0256	2.49404	2.01505	0.0438996	0.936613	FT	Eukaryota	Stramenopiles	Ochrophyta	Chrysophyceae-Synurophyceae	Chrysophyceae-Synurophyceae_X	Chrysophyceae-Synurophyceae_XX	Chrysophyceae-Synurophyceae_XXXX					c8c3eca7dea6ef6e141c33fd5ce46674	0.203975	-1.30638	2.6185	-0.498902	0.617849	0.972785	conventional	Eukaryota	Alveolata	Dinoflagellata	Dinophyceae
																			aca25a36c45e5f3ecdccc499c87267f9	3.89204	-3.57322	1.86915	-1.91168	0.0559172	0.936613	conventional	Eukaryota	Stramenopiles	Ochrophyta	Raphidophyceae	Raphidophyceae_X	Chattonellales	Chattonellaceae					c8e3d9e5db2cf310a1a5fb77239b8366	0.0340985	-0.20427	2.9778	-0.0685976	0.94531	0.972785	conventional	Eukaryota	Stramenopiles	Ochrophyta	Bacillariophyta
																			c0234fea565f6b17ba71a071daf40c31	3.40597	5.09896	2.09283	2.43639	0.0148348	0.936613	FT	Eukaryota	Archaeplastida	Chlorophyta	Chlorodendrophyceae	Chlorodendrophyceae_X	Chlorodendrales	Chlorodendraceae					ca57281951b4c994d0f73362142fb7db	0.1098	-0.179168	2.97747	-0.0601746	0.952017	0.972785	conventional	Eukaryota	Stramenopiles	Ochrophyta	Dictyochophyceae
																			01e3a10453a0f7cc6f327b8091090c58	1.54033	-1.21816	2.27938	-0.534427	0.593046	0.955091	conventional	Eukaryota	Hacrobia	Cryptophyta	Cryptophyceae	Cryptophyceae_X	Pyrenomonadales	Pyrenomonadales_XX					ca7acff7fea036b20f6ec4f13f9cd417	0.411761	1.20251	2.75766	0.436063	0.662791	0.972785	FTPIG	Eukaryota	Alveolata	Dinoflagellata	Dinophyceae
																			01f8c9d4340f8edd4717b8d00260427c	2.82703	-2.2718	1.89856	-1.19659	0.231465	0.955091	conventional	Eukaryota	Archaeplastida	Chlorophyta	Mamiellophyceae	Mamiellophyceae_X	Mamiellales	Bathycoccaceae					ca915f91bbf0c8aa80d5f045b8819ca5	0.169493	-0.957304	2.9769	-0.321577	0.747773	0.972785	conventional	Eukaryota	Stramenopiles	Opalozoa	MAST-12
																			02598367c3084826db395f6a326aa50f	2.09538	0.536168	1.81704	0.295078	0.767934	0.955091	FT	Eukaryota	Hacrobia	Haptophyta	Prymnesiophyceae	Prymnesiophycidae_X	Prymnesiales	Chrysochromulinaceae					cc670526723baefe4d5c5ee3e1fd54c3	0.0321835	-0.20427	2.9778	-0.0685976	0.94531	0.972785	conventional	Eukaryota	Stramenopiles	Ochrophyta	MOCH-2
																			0659140fbf4d944a0111bc4f95e54a7e	0.655964	1.45853	3.32629	0.438487	0.661033	0.955091	FT	Eukaryota	Hacrobia	Haptophyta	Prymnesiophyceae	Prymnesiophycidae_X	Prymnesiales	Chrysochromulinaceae					ce82aaf6a551c6130667bea3db7a03cc	0.064367	-0.384605	2.9778	-0.129157	0.897233	0.972785	conventional	Eukaryota	Alveolata	Dinoflagellata	Syndiniales
																			099d34e82fc968a8fc3f6744c68ad45c	0.151376	-0.664623	3.81695	-0.174124	0.861768	0.955091	conventional	Eukaryota	Hacrobia	Haptophyta	Prymnesiophyceae	Prymnesiophycidae_X	Prymnesiales	Chrysochromulinaceae					ced0d4f090b14883a8d2213ef3d9ab66	0.0650907	-0.384605	2.9778	-0.129157	0.897233	0.972785	conventional	Eukaryota	Stramenopiles	Ochrophyta	Chrysophyceae
																			1627147cdb6232a760c6f9cf6d33b7d4	0.151376	-0.664623	3.81695	-0.174124	0.861768	0.955091	conventional	Eukaryota	Archaeplastida	Chlorophyta	Mamiellophyceae	Mamiellophyceae_X	Mamiellales	Bathycoccaceae					cf2b1ffccee1f521d79e5c531dad24bd	0.0946269	-0.760362	2.97735	-0.255382	0.798428	0.972785	conventional	Eukaryota	Archaeplastida	Chlorophyta	Pedinophyceae
																			2981aa9f69bc423dc502b2e178dc7904	6.68746	-1.79031	1.45778	-1.22811	0.219405	0.955091	conventional	Eukaryota	Archaeplastida	Chlorophyta	Mamiellophyceae	Mamiellophyceae_X	Mamiellales	Mamiellaceae					d03fb58ebc834dca2521cc86e55aadd0	1.71577	1.27856	1.88692	0.677594	0.498029	0.972785	FTPIG	Eukaryota	Stramenopiles	Ochrophyta	Bacillariophyta
																			2ca3c58f049a58d867f26414c71778f4	0.201835	1.1219	3.80683	0.294707	0.768218	0.955091	FT	Eukaryota	Stramenopiles	Ochrophyta	Bacillariophyta	Coscinodiscophyceae	Chaetocerotales						d15221cc200aa4967a374ac12743a79e	0.177245	-0.957304	2.9769	-0.321577	0.747773	0.972785	conventional	Eukaryota	Stramenopiles	Ochrophyta	Bacillariophyta
																			2db35522f28067e44df66036696df73d	0.151376	1.1219	3.80683	0.294707	0.768218	0.955091	FT	Eukaryota	Stramenopiles	Ochrophyta									d215839d5c3b482696c290e763464700	0.0702838	-0.568707	2.97768	-0.19099	0.848534	0.972785	conventional	Eukaryota	Alveolata	Dinoflagellata	Dinophyceae
																			2e51fa0db8d2cf6cabac348e5d568521	2.47248	2.42721	2.2393	1.08391	0.278403	0.955091	FT	Eukaryota	Hacrobia	Haptophyta	Prymnesiophyceae	Prymnesiophyceae_X	Isochrysidales	Noelaerhabdaceae					d3730caa55885f92d840aa9ef70874cc	0.064367	0.387019	2.97719	0.129995	0.89657	0.972785	FTPIG	Eukaryota	Stramenopiles	Sagenista	MAST-7
																			3223f3ef0f87622c28aa2deb81a7650b	0.151376	1.1219	3.80683	0.294707	0.768218	0.955091	FT	Eukaryota	Stramenopiles	Ochrophyta	Bacillariophyta	Coscinodiscophyceae	Chaetocerotales						d526a7819ac7a1b6014d82984aa21c3a	0.0342571	0.181502	2.97747	0.0609584	0.951392	0.972785	FTPIG	Eukaryota	Rhizaria	Cercozoa	Filosa-Thecofilosea
																			37b0014d3917f6035c93fc39db0cdaae	0.479694	0.66754	3.66772	0.182004	0.855579	0.955091	FT	Eukaryota	Hacrobia	Haptophyta	Prymnesiophyceae	Prymnesiophycidae_X	Prymnesiales						d586a42fd0cb973aa9e37c4aadbc0ed9	0.0368042	0.181502	2.97747	0.0609584	0.951392	0.972785	FTPIG	Eukaryota	Alveolata	Dinoflagellata	Dinophyceae
																			3fcf764fac83e946666f2236b2f09301	0.201835	1.1219	3.80683	0.294707	0.768218	0.955091	FT	Eukaryota	Stramenopiles	Ochrophyta	Chrysophyceae	Chrysophyceae_X							d5e4dad61b0b7243d0aab964cc3220df	0.224088	-1.1355	2.81932	-0.402755	0.687129	0.972785	conventional	Eukaryota	Archaeplastida	Chlorophyta	Mamiellophyceae
																			43d1fd957d6f9d3d189b720187ac4cb6	0.151376	1.1219	3.80683	0.294707	0.768218	0.955091	FT	Eukaryota	Hacrobia	Cryptophyta	Cryptophyceae	Cryptophyceae_X	Pyrenomonadales	Pyrenomonadales_XX					d5e613908ffe7d3f7020fa5e03cddd65	0.0321835	-0.20427	2.9778	-0.0685976	0.94531	0.972785	conventional	Eukaryota	Opisthokonta	Choanoflagellida	Choanoflagellatea
																			446e42a6426b1efe75d671dec0e133a9	0.151376	1.1219	3.80683	0.294707	0.768218	0.955091	FT	Eukaryota	Stramenopiles	Ochrophyta	Bacillariophyta	Coscinodiscophyceae	Thalassiosirales	Stephanodiscaceae					d5f8c22d3105f5b18c56a1c072f6e745	0.416045	1.13704	2.78704	0.407973	0.683293	0.972785	FTPIG	Eukaryota	Hacrobia	Haptophyta	Prymnesiophyceae
																			492cdd6c21a2b26e15db8d01e1bbc81b	0.454129	1.97545	3.78759	0.521559	0.601978	0.955091	FT	Eukaryota	Archaeplastida	Chlorophyta	Trebouxiophyceae	Trebouxiophyceae_X	Chlorellales	Oocystaceae					d61bef1daf91aa84b8da4558bb8da6b4	0.125888	0.387019	2.97719	0.129995	0.89657	0.972785	FTPIG	Eukaryota	Archaeplastida	Chlorophyta	Pyramimonadophyceae
																			4cee53a03555c8bc40a1655f94c616c2	1.91743	-0.340224	2.4771	-0.137348	0.890756	0.955091	conventional	Eukaryota	Stramenopiles	Ochrophyta	Bacillariophyta	Coscinodiscophyceae	Chaetocerotales	Chaetocerotaceae					d817ebb11afe88f35bd333639fc51230	0.0473134	-0.384605	2.9778	-0.129157	0.897233	0.972785	conventional	Eukaryota	Alveolata	Dinoflagellata	Syndiniales
																			4e70c6c513a7d28592442bc933139543	0.756881	-3.06441	3.33171	-0.919773	0.357691	0.955091	conventional	Eukaryota	Stramenopiles	Ochrophyta	Bacillariophyta	Coscinodiscophyceae	Chaetocerotales	Chaetocerotaceae					d8f588d0fcf9f6d8cd2475475743d1ef	0.128734	0.831766	2.97571	0.279518	0.779847	0.972785	FTPIG	Eukaryota	Alveolata	Dinoflagellata	Syndiniales
																			50cc9c2d3169e31740da71afd95785d3	0.151376	-0.664623	3.81695	-0.174124	0.861768	0.955091	conventional	Eukaryota	Stramenopiles	Ochrophyta	Chrysophyceae	Chrysophyceae_X	Chromulinales	Chromulinaceae					d8fd113b6bdb2adec1d66bb164e77b5c	0.320289	1.38599	2.97173	0.46639	0.640936	0.972785	FTPIG	Eukaryota	Alveolata	Dinoflagellata	Dinophyceae
																			51b3559a22c69a81bfa68d3130d4de55	0.908258	3.21657	3.23572	0.994083	0.320182	0.955091	FT	Eukaryota	Hacrobia	Haptophyta	Prymnesiophyceae	Prymnesiophycidae_X	Phaeocystales	Phaeocystaceae					dba937ebe2d9f4b1a04c4b29cb0a9955	0.128734	0.831766	2.97571	0.279518	0.779847	0.972785	FTPIG	Eukaryota	Alveolata	Dinoflagellata	Syndiniales
																			5525a3c79ebe39514610fdd018bbb4b5	1.2867	2.48806	2.6038	0.955549	0.3393	0.955091	FT	Eukaryota	Stramenopiles	Ochrophyta									dc4d02e9030b0627bbdad5350ec7ae4f	0.0471048	-0.384605	2.9778	-0.129157	0.897233	0.972785	conventional	Eukaryota	Stramenopiles	Pseudofungi	MAST-1
																			55a523784888e235ad75323a5242b9d2	0.151376	1.1219	3.80683	0.294707	0.768218	0.955091	FT	Eukaryota	Hacrobia	Haptophyta	Prymnesiophyceae	Prymnesiophycidae_X							dd0ba765fdc406bfaccf79effe6a03c4	0.0487647	-0.20427	2.9778	-0.0685976	0.94531	0.972785	conventional	Eukaryota	Stramenopiles	Ochrophyta	Dictyochophyceae
																			598ac940b31bc9e5559060aaaf2c6c2f	0.302753	1.1219	3.80683	0.294707	0.768218	0.955091	FT	Eukaryota	Archaeplastida	Chlorophyta	Prasinophyceae	Prasinophyceae_X	Pseudoscourfieldiales-clade-6	Pycnococcaceae					ddf93b9c423f0ee0a06af7cf7c4aa164	0.0677971	-0.384605	2.9778	-0.129157	0.897233	0.972785	conventional	Eukaryota	Archaeplastida	Chlorophyta	Pyramimonadophyceae
																			5e851a7f1e53a1a01b59a59d82c324e4	1.05963	3.40082	3.10937	1.09373	0.274073	0.955091	FT	Eukaryota	Stramenopiles	Ochrophyta	Chrysophyceae	Chrysophyceae_X	Chromulinales	Chromulinaceae					de1eeda750747f4f12c33301a24125ff	0.064367	-0.384605	2.9778	-0.129157	0.897233	0.972785	conventional	Eukaryota	Stramenopiles	Ochrophyta	Bacillariophyta
																			5ed8bf43d5a05fd9270a0068e36a6d63	2.06881	4.38734	2.51643	1.74348	0.0812498	0.955091	FT	Eukaryota	Hacrobia	Cryptophyta	Cryptophyceae	Cryptophyceae_X	Pyrenomonadales	Pyrenomonadales_XX					e08785011244a82d02eb5d440e750157	0.0629438	0.181502	2.97747	0.0609584	0.951392	0.972785	FTPIG	Eukaryota	Alveolata	Ciliophora	Spirotrichea
																			6160f380098f6bd1d220fb750d6c1db6	0.302753	1.87367	3.7907	0.49428	0.621109	0.955091	FT	Eukaryota	Hacrobia	Haptophyta	Prymnesiophyceae	Prymnesiophycidae_X	Prymnesiales	Chrysochromulinaceae					e0bc87e7bf4f30e77694ee163076bcd3	0.366829	0.946739	2.57058	0.368297	0.712651	0.972785	FTPIG	Eukaryota	Stramenopiles	Ochrophyta	Bacillariophyta
																			6c987094eb76bff568a4499383aa85e6	0.151376	-0.664623	3.81695	-0.174124	0.861768	0.955091	conventional	Eukaryota	Hacrobia	Cryptophyta	Cryptophyceae	Cryptophyceae_X	Pyrenomonadales	Pyrenomonadales_XX					e0d5cf792d7533b9fb4d357a7718fe5a	0.599386	2.72705	2.51108	1.08601	0.277476	0.972785	FTPIG	Eukaryota	Alveolata	Dinoflagellata	Dinophyceae
																			6e9ae494f0de5603700bf5fdb654ab38	1.21101	-2.74067	2.71644	-1.00892	0.313012	0.955091	conventional	Eukaryota	Hacrobia	Haptophyta	Prymnesiophyceae	Prymnesiophycidae_X							e1794adf8847661e5a0be72e28382226	0.0471048	-0.384605	2.9778	-0.129157	0.897233	0.972785	conventional	Eukaryota	Hacrobia	Haptophyta	Prymnesiophyceae
																			74ebb2cdf091d52a6e98ca4eb909f030	0.504588	1.0098	3.61867	0.279053	0.780204	0.955091	FT	Eukaryota	Stramenopiles	Ochrophyta	Bacillariophyta	Coscinodiscophyceae	Thalassiosirales						e2760f858965805593017a5922732efc	0.377663	1.38599	2.97173	0.466391	0.640936	0.972785	FTPIG	Eukaryota	Alveolata	Dinoflagellata	Dinophyceae
																			755e25942c5ce11f1b1d0aef674a02d0	0.151376	1.1219	3.80683	0.294707	0.768218	0.955091	FT	Eukaryota	Stramenopiles	Ochrophyta	Pelagophyceae	Pelagophyceae_X							e29ef0af0e9801314d9734c071db2389	0.133879	-0.760362	2.97735	-0.255382	0.798428	0.972785	conventional	Eukaryota	Alveolata	Dinoflagellata	Dinophyceae
																			77324bd8526e8452e85b5bf1cf230481	0.151376	-0.664623	3.81695	-0.174124	0.861768	0.955091	conventional	Eukaryota	Archaeplastida	Chlorophyta	Prasinophyceae	Prasinophyceae_X	Pyramimonadales	Pyramimonadaceae					e2f1780c43a35d6cb5cf28c6508a13d0	0.488342	-0.672032	2.77363	-0.242293	0.808553	0.972785	conventional	Eukaryota	Alveolata	Dinoflagellata	Dinophyceae
																			8ec8ff981ab1011dda5943044363126d	0.151376	-0.664623	3.81695	-0.174124	0.861768	0.955091	conventional	Eukaryota	Stramenopiles	Ochrophyta	Bacillariophyta	Coscinodiscophyceae	Thalassiosirales	Skeletonemataceae					e33d5a8447133088447f72ddd5368bed	0.130808	0.602985	2.97661	0.202574	0.839468	0.972785	FTPIG	Eukaryota	Stramenopiles	Ochrophyta	Pelagophyceae
																			93057ec78dd6c1244479732042625975	4.44306	-0.158998	1.34166	-0.118508	0.905665	0.955091	conventional	Eukaryota	Archaeplastida	Chlorophyta	Mamiellophyceae	Mamiellophyceae_X	Mamiellales	Mamiellaceae					e5357be4a0f7c4c29bf3056e6c61dd77	0.0629438	-0.20427	2.9778	-0.0685976	0.94531	0.972785	conventional	Eukaryota	Hacrobia	Telonemia	Telonemia_X
																			9315f70338c4022f010a9190263f7d52	0.605505	-1.49935	3.65296	-0.410447	0.681478	0.955091	conventional	Eukaryota	Archaeplastida	Chlorophyta	Mamiellophyceae	Mamiellophyceae_X	Mamiellales	Mamiellaceae					e53ad16ee4b1f6829655168dcbfe8ce4	0.0368042	0.181502	2.97747	0.0609584	0.951392	0.972785	FTPIG	Eukaryota	Stramenopiles	Ochrophyta	Dictyochophyceae
																			95af43f8ce1e7be518f29c71ee442bca	1.11076	-2.363	2.54282	-0.929284	0.352742	0.955091	conventional	Eukaryota	Stramenopiles	Ochrophyta	Dictyochophyceae	Dictyochophyceae_X	Dictyochophyceae_XX	Dictyochophyceae_XXXX					e6c796741a7529ad588d1aec86aec28f	0.064367	0.387019	2.97719	0.129995	0.89657	0.972785	FTPIG	Eukaryota	Hacrobia	Haptophyta	Prymnesiophyceae
																			96f3fd8e588967494b2722c05e9e4750	3.20547	-2.08314	1.95255	-1.06688	0.286026	0.955091	conventional	Eukaryota	Stramenopiles	Ochrophyta	Bacillariophyta	Coscinodiscophyceae	Chaetocerotales	Chaetocerotaceae					e79cfeab088e01096e37554528017f4b	0.334276	1.99174	2.96296	0.672212	0.501449	0.972785	FTPIG	Eukaryota	Archaeplastida	Chlorophyta	Trebouxiophyceae
																			9c19f2e5b5d62ff243e302f63856d710	0.378441	2.14468	3.78083	0.56725	0.570544	0.955091	FT	Eukaryota	Stramenopiles	Ochrophyta	Bacillariophyta	Coscinodiscophyceae	Thalassiosirales	Thalassiosiraceae					e7a1205f4c2f4965626de2cd5030c294	0.160918	-0.957304	2.9769	-0.321577	0.747773	0.972785	conventional	Eukaryota	Alveolata	Dinoflagellata	Dinophyceae
																			9db7dfa830e3e7393c71bf3c5ffa97b5	3.17957	3.27157	1.95816	1.67074	0.0947735	0.955091	FT	Eukaryota	Stramenopiles	Ochrophyta	Bacillariophyta								e8482e7b0cc83704974f2e548838333b	0.0629438	0.181502	2.97747	0.0609584	0.951392	0.972785	FTPIG	Eukaryota	Alveolata	Ciliophora	Litostomatea
																			a348709984885976a91d437463db599d	0.277523	1.62931	3.79882	0.428899	0.667997	0.955091	FT	Eukaryota	Stramenopiles	Ochrophyta									e99b705aaa0fefd38d31144b15ac2fd3	1.05018	-0.406135	1.71189	-0.237243	0.812468	0.972785	conventional	Eukaryota	Alveolata	Dinoflagellata	Dinophyceae
																			a6403cc4635bf5216e10d8724763fb72	0.605505	2.31247	3.77328	0.612854	0.539973	0.955091	FT	Eukaryota	Stramenopiles	Ochrophyta	Bacillariophyta	Bacillariophyceae							e9a03b50a38aad14cf18b86bbd71e4fd	0.400341	2.13197	2.30979	0.923016	0.355999	0.972785	FTPIG	Eukaryota	Stramenopiles	Ochrophyta	Bacillariophyta
																			a74fa8d10b3dffd9614685c6932238d5	1.7156	4.10187	2.53967	1.61512	0.106284	0.955091	FT	Eukaryota	Stramenopiles	Ochrophyta	Chrysophyceae	Chrysophyceae_X							e9a9d6b7d6516ae7276789d5774d714e	0.698435	1.10383	1.78673	0.617795	0.53671	0.972785	FTPIG	Eukaryota	Hacrobia	Haptophyta	Prymnesiophyceae
																			a8651618911e5bb5d1066e5abca8f322	0.605505	-2.74251	3.69422	-0.742379	0.457858	0.955091	conventional	Eukaryota	Archaeplastida	Chlorophyta	Mamiellophyceae	Mamiellophyceae_X	Mamiellales	Bathycoccaceae					e9f900fe4c531f7f4770e2334b36ed5b	0.064367	-0.384605	2.9778	-0.129157	0.897233	0.972785	conventional	Eukaryota	Alveolata	Dinoflagellata	Syndiniales
																			a882832599b2ce6fd557c3ef3ae8a120	1.31327	-1.64723	2.28519	-0.720826	0.471016	0.955091	conventional	Eukaryota	Stramenopiles	Ochrophyta	Dictyochophyceae	Dictyochophyceae_X	Dictyochophyceae_XX	Dictyochophyceae_XXXX					ea1188a7cdbdeec768a23fe4fcb307d6	0.22273	0.422649	2.97661	0.14199	0.887088	0.972785	FTPIG	Eukaryota	Alveolata	Dinoflagellata	Dinophyceae
																			a90268a55b92cdf24a7be460a63b6f60	0.83257	3.10881	3.03206	1.02531	0.305215	0.955091	FT	Eukaryota	Hacrobia	Haptophyta	Prymnesiophyceae	Prymnesiophyceae_X							ead3ebf9f569a5421a87dc37375c8c9d	0.0629438	-0.20427	2.9778	-0.0685976	0.94531	0.972785	conventional	Eukaryota	Alveolata	Dinoflagellata	Syndiniales
																			b25d48f0d9cf417c432e0660d30e7122	0.302753	0.418672	3.80245	0.110106	0.912326	0.955091	FT	Eukaryota	Hacrobia	Haptophyta	Prymnesiophyceae	Prymnesiophycidae_X	Prymnesiales	Chrysochromulinaceae					eae769028f0a8ecef6d2b33702090113	0.0236567	-0.20427	2.9778	-0.0685976	0.94531	0.972785	conventional	Eukaryota	Stramenopiles	Ochrophyta	Bacillariophyta
																			bf5adec2e12d9c6148453a0be04aae25	1.16055	2.36862	2.63823	0.897807	0.369288	0.955091	FT	Eukaryota	Archaeplastida	Chlorophyta	Trebouxiophyceae	Trebouxiophyceae_X	Chlorellales	Chlorellaceae					ecc1a379d482c2ae7a55ea789a68b057	0.125888	0.38702	2.97719	0.129995	0.89657	0.972785	FTPIG	Eukaryota	Alveolata	Ciliophora	Litostomatea
																			c2f510fa2e9be8a041992c7a40bac641	0.151376	-0.664623	3.81695	-0.174124	0.861768	0.955091	conventional	Eukaryota	Stramenopiles	Ochrophyta	Bacillariophyta	Bacillariophyceae	Naviculales						ecc235f027279df50a4dd72dc37959cd	0.124385	-0.179168	2.97747	-0.0601746	0.952017	0.972785	conventional	Eukaryota	Hacrobia	Katablepharidophyta	Katablepharidaceae
																			c8fc3489335770d53de6d00c2f22b65b	1.66615	-0.570854	2.05433	-0.277878	0.781106	0.955091	conventional	Eukaryota	Archaeplastida	Chlorophyta	Prasinophyceae	Prasinophyceae_X	Pyramimonadales	Pyramimonadaceae					ed859e98ca389516db06052c9fcdae37	0.162991	1.10308	2.9737	0.370946	0.710678	0.972785	FTPIG	Eukaryota	Rhizaria	Cercozoa	Filosa-Thecofilosea
																			c936ad218992e99e48bb9422b55ec63a	0.756881	2.8806	3.4538	0.834036	0.404261	0.955091	FT	Eukaryota	Stramenopiles	Ochrophyta	Pelagophyceae	Pelagophyceae_X	Pelagomonadales	Pelagomonadaceae					ee442c8e777470fd38b70850a27086e2	0.0473134	-0.384605	2.9778	-0.129157	0.897233	0.972785	conventional	Eukaryota	Stramenopiles	Pseudofungi	Oomycota
																			d8844aa0d93088119895f350a7868340	1.81652	3.11459	2.36509	1.3169	0.187872	0.955091	FT	Eukaryota	Stramenopiles	Ochrophyta	Chrysophyceae	Chrysophyceae_X	Chromulinales	Chromulinaceae					ee896fb80c5de1805f3013fda3d4b868	0.188831	0.602985	2.97661	0.202575	0.839468	0.972785	FTPIG	Eukaryota	Amoebozoa	Conosa	Variosea
																			dffdf9532a1ee86e525509fe5b9c5bda	0.958716	3.22688	2.96901	1.08686	0.2771	0.955091	FT	Eukaryota	Stramenopiles	Ochrophyta	Eustigmatophyceae	Eustigmatophyceae_X	Eustigmatales	Monodopsidaceae					ef102e7bf7ddb82fd65b50c8dd6438f9	0.0329112	0.181502	2.97747	0.0609584	0.951392	0.972785	FTPIG	Eukaryota	Stramenopiles
																			e1fdbb4c1f7d2cd1e16c9a7c02a026c6	0.83257	3.04871	3.30987	0.921096	0.357	0.955091	FT	Eukaryota	Archaeplastida	Chlorophyta	Prasinophyceae	Prasinophyceae_X	Pyramimonadales	Pyramimonadaceae					ef6399bad1022b937f7cacb8df0b5585	0.064367	0.387019	2.97719	0.129995	0.89657	0.972785	FTPIG	Eukaryota	Alveolata	Ciliophora	Spirotrichea
																			e4d26fca89e7375e0804ba5d8d4e907d	2.62587	0.413896	1.7482	0.236755	0.812847	0.955091	FT	Eukaryota	Stramenopiles	Ochrophyta	Bacillariophyta								f172d8e91ca2d5e9c5bb9e7e4c7e0945	0.188831	0.602985	2.97661	0.202575	0.839468	0.972785	FTPIG	Eukaryota	Alveolata	Dinoflagellata	Dinophyceae
																			e57f916c60a711193a31e25efdb76e12	0.757888	-3.08061	3.01703	-1.02108	0.307219	0.955091	conventional	Eukaryota	Archaeplastida	Chlorophyta	Prasinophyceae	Prasinophyceae_X	Pyramimonadales	Pyramimonadaceae					f31cc4f64747313ad421ee34f13b9733	0.0321835	-0.20427	2.9778	-0.0685976	0.94531	0.972785	conventional	Eukaryota	Alveolata	Dinoflagellata	Dinophyceae
																			edd3ec021d2822a47beeb4cb65023760	0.227064	1.62931	3.79882	0.428899	0.667997	0.955091	FT	Eukaryota	Stramenopiles	Ochrophyta	Dictyochophyceae	Dictyochophyceae_X							f3702dc558fde10ece9107c47ee12a43	0.092241	-0.568707	2.97768	-0.19099	0.848534	0.972785	conventional	Eukaryota	Opisthokonta	Choanoflagellida	Choanoflagellatea
																			ef97c3fe598f6832091b8a4f641701fa	1.76606	4.20207	2.69528	1.55905	0.118985	0.955091	FT	Eukaryota	Stramenopiles	Ochrophyta	Bacillariophyta	Coscinodiscophyceae	Chaetocerotales						f3e74ebcce5804931992ab1ddd3f4fd2	0.30304	1.65486	2.55343	0.648092	0.516925	0.972785	FTPIG	Eukaryota	Stramenopiles	Ochrophyta	Bacillariophyta
																			f3993072cb53384e902ee93f1e0c5e87	0.605505	-2.74251	3.69422	-0.742379	0.457858	0.955091	conventional	Eukaryota	Stramenopiles	Ochrophyta	Bacillariophyta	Coscinodiscophyceae	Chaetocerotales	Chaetocerotaceae					f4e0a9625a7dacf94ce1d415aad96258	0.0338985	-0.20427	2.9778	-0.0685976	0.94531	0.972785	conventional	Eukaryota	Stramenopiles	Pseudofungi	Oomycota
																			fcfe73320d11c0be19622c3909a713fa	0.353883	-0.444184	3.78807	-0.117259	0.906655	0.955091	conventional	Eukaryota	Archaeplastida	Chlorophyta	Trebouxiophyceae	Trebouxiophyceae_X							f850df3dbd42471b981e75e9f3a4450d	0.064367	0.181502	2.97747	0.0609584	0.951392	0.972785	FTPIG	Eukaryota	Stramenopiles	Ochrophyta	Bolidophyceae
																			fdc5095b7b01992bdff5584eb10b33bf	33.4562	1.39282	1.30701	1.06565	0.28658	0.955091	FT	Eukaryota	Stramenopiles	Ochrophyta	Bacillariophyta	Coscinodiscophyceae	Rhizosoleniales	Rhizosoleniaceae					f8b4f65518c591fd0fb5f186aee922ee	0.0629438	0.181502	2.97747	0.0609584	0.951392	0.972785	FTPIG	Eukaryota	Alveolata	Dinoflagellata	Dinophyceae
																			ffae4a30dab802459530bff595fbaf97	0.202506	-1.26893	3.79824	-0.334083	0.738317	0.955091	conventional	Eukaryota	Archaeplastida	Chlorophyta	Prasinophyceae	Prasinophyceae_X	Pyramimonadales	Pyramimonadaceae					f9fbc562db576ec5fd64c08ec89a275b	0.0652144	-0.568707	2.97768	-0.19099	0.848534	0.972785	conventional	Eukaryota	Alveolata	Dinoflagellata	Dinophyceae
																			11254cea51c1389ddabe05661e40c231	2.57373	0.147837	1.83189	0.0807022	0.935679	0.964469	FT	Eukaryota	Archaeplastida	Chlorophyta	Mamiellophyceae	Mamiellophyceae_X	Mamiellales	Bathycoccaceae					fa4e640c573edc3a3d169b330b55d648	0.352151	-0.134773	2.51542	-0.0535787	0.957271	0.972785	conventional	Eukaryota	Alveolata	Dinoflagellata	Dinophyceae
																			863c29cbde9e283358d0d42c792467d7	0.454129	0.160118	3.80683	0.0420607	0.96645	0.96645	FT	Eukaryota	Hacrobia	Haptophyta	Prymnesiophyceae								fad749f20db69bb7e28328031a704231	0.064367	0.387019	2.97719	0.129995	0.89657	0.972785	FTPIG	Eukaryota	Alveolata	Dinoflagellata	Dinophyceae
																			bdc39dfc801f0dea69c8135c7b148c80	1.51376	0.110757	2.6023	0.0425611	0.966051	0.96645	FT	Eukaryota	Stramenopiles	Ochrophyta	Bacillariophyta								fb2f1819be17b44c1524906dfe98c87f	0.0235524	-0.20427	2.9778	-0.0685976	0.94531	0.972785	conventional	Eukaryota	Stramenopiles	Sagenista	Labyrinthulomycetes
																																						fb4dc80f29685ac9dc2f2dfee99bd920	0.309393	-0.13467	2.54343	-0.0529483	0.957773	0.972785	conventional	Eukaryota	Alveolata	Dinoflagellata	Dinophyceae
																																						fb97230cd285da6ef03305beb19e7ad3	0.133601	-0.36327	2.97735	-0.122011	0.90289	0.972785	conventional	Eukaryota	Stramenopiles	Ochrophyta	Dictyochophyceae
																																						fcee0df3d7b5e44ca21b6cc56aa5903f	0.112275	-0.568707	2.97768	-0.19099	0.848534	0.972785	conventional	Eukaryota	Stramenopiles	Ochrophyta	Dictyochophyceae
																																						fe3d9260f7b0c12877e946eeaa4838b4	3.65991	-0.918085	1.90028	-0.48313	0.629003	0.972785	conventional	Eukaryota	Alveolata	Dinoflagellata	Dinophyceae
																																						fea0237b3324cd6e6bc15b77b1df13ad	0.69357	-2.87896	2.51751	-1.14357	0.2528	0.972785	conventional	Eukaryota	Stramenopiles	Pseudofungi	Pirsonia_Clade
																																						ff242cd0d4f344d847bd3cc65e5c0db0	0.0487647	-0.20427	2.9778	-0.0685976	0.94531	0.972785	conventional	Eukaryota	Alveolata	Dinoflagellata	Dinophyceae
																																						ffb96603598f84c5d575b2c9e8db855f	0.180084	-0.751867	2.97657	-0.252595	0.800581	0.972785	conventional	Eukaryota	Stramenopiles	Sagenista	MAST-6
																																						8a02831074179eb00504d2b3d55ea94b	0.358816	-0.103539	2.54222	-0.0407277	0.967513	0.979607	conventional	Eukaryota	Stramenopiles	Pseudofungi	MAST-1
																																						35a2d62c44c31d70d989bad9d686a4d9	7.21083	-0.0455596	1.31119	-0.0347468	0.972282	0.981368	conventional	Eukaryota	Stramenopiles	Ochrophyta	Bacillariophyta
																																						230793a58e45473c75297b6c5b15654d	0.161765	0.0582124	2.97649	0.0195574	0.984396	0.990511	FTPIG	Eukaryota	Hacrobia	Picozoa	Picozoa_X
																																						54c17677a97acb632c1aa8e16a3647e5	0.0809482	0.00116689	2.97747	0.0003919	0.999687	0.999687	FTPIG	Eukaryota	Stramenopiles	Opalozoa	MAST-12
																																						db1fb9ef14320d3ed4ec543c8bf6d251	0.100418	0.00116689	2.97747	0.0003919	0.999687	0.999687	FTPIG	Eukaryota	Alveolata	Dinoflagellata	Dinophyceae
																																						Tab. S9-C2. Differential abundance of microbial eukaryotes at the ASV level between "conventional" and "FT" extraction methods. "conventional" is used as the reference condition. Only those with p.adj <0.05 are considered significant.
																																						ASV	baseMean	log2FoldChange	lfcSE	stat	pvalue	padj	enriched_in	Kingdom	Phylum	Subphylum	Class
																																						02483505ecb0e2a86fe1f1202757e2b2	0.12085	-1.08792	3.05985	-0.355546	0.722181	0.986277	conventional	Eukaryota	Stramenopiles	Ochrophyta	Bacillariophyta
																																						045baab6661df05cf99d9da5102bcf4a	0.399753	-2.67451	2.82622	-0.946322	0.343985	0.986277	conventional	Eukaryota	Alveolata	Ciliophora	Spirotrichea
																																						05915aeae1828e54be254e0adc98b2f9	0.895641	2.69245	2.36641	1.13778	0.255214	0.986277	FT	Eukaryota	Alveolata	Dinoflagellata	Dinophyceae
																																						05c843f98fa3d77451fc694ca6381aeb	0.186749	-1.42161	3.05777	-0.464917	0.641991	0.986277	conventional	Eukaryota	Stramenopiles	Ochrophyta	Bacillariophyta
																																						062a36ae2edde0def678db80142f6e54	0.0930182	-1.36146	3.05827	-0.445173	0.656195	0.986277	conventional	Eukaryota	Alveolata	Dinoflagellata	Dinophyceae
																																						06b45da47d854aa30ebaf0baffb1786d	0.0409451	-0.796434	3.06	-0.260273	0.794653	0.986277	conventional	Eukaryota	Stramenopiles	Pseudofungi	Oomycota
																																						06f846ed5c3e4686b7c2bd183b35d43b	0.0690143	-0.0974125	3.05932	-0.0318412	0.974599	0.986277	conventional	Eukaryota	Stramenopiles	Pseudofungi	MAST-1
																																						078999c9938b0648e6f54c220adb699e	0.200767	-1.42124	2.90172	-0.489793	0.624281	0.986277	conventional	Eukaryota	Alveolata	Dinoflagellata	Dinophyceae
																																						07e7005fb7f9ded9aec438ff6fce041b	0.201068	0.880412	3.05409	0.288273	0.773138	0.986277	FT	Eukaryota	Stramenopiles	Sagenista	Labyrinthulomycetes
																																						086a328e5a779443752715a6cc3a6f4f	0.0345071	-0.302709	3.05964	-0.0989361	0.921189	0.986277	conventional	Eukaryota	Alveolata	Dinoflagellata	Syndiniales
																																						087f3a2d62d560508462bd74f10b9c15	0.0354773	-0.0974125	3.05932	-0.0318412	0.974599	0.986277	conventional	Eukaryota	Alveolata	Apicomplexa	Gregarinomorphea
																																						0af50875575266d010b17c0f83282ac4	0.0671271	-0.796434	3.06	-0.260273	0.794653	0.986277	conventional	Eukaryota	Alveolata	Dinoflagellata	Syndiniales
																																						0b6b60fb9f3f64ad61ecf05b4ef40e57	0.0734671	-0.0974125	3.05932	-0.0318412	0.974599	0.986277	conventional	Eukaryota	Rhizaria	Cercozoa	Filosa-Imbricatea
																																						0c4ce6dd07c7c8b0fe748d08fce4c939	0.348465	1.48061	2.70944	0.546464	0.584747	0.986277	FT	Eukaryota	Stramenopiles	Ochrophyta	Bacillariophyta
																																						11434ab942b63859ca755a0b5f509357	0.24392	1.03712	2.85424	0.36336	0.716336	0.986277	FT	Eukaryota	Alveolata	Dinoflagellata	Syndiniales
																																						118526ee9953129fb4df6aa5e313b254	1.14987	-2.74702	1.8376	-1.4949	0.134941	0.986277	conventional	Eukaryota	Stramenopiles	Ochrophyta	Raphidophyceae
																																						119f4681ea158e649b0070ac77b927d9	2.41255	-0.774403	1.49254	-0.518849	0.603866	0.986277	conventional	Eukaryota	Stramenopiles	Ochrophyta	Bacillariophyta
																																						11e933aa547e2fbcbbbb71d96d1c07ec	0.715936	-0.734625	2.08791	-0.351848	0.724952	0.986277	conventional	Eukaryota	Stramenopiles	Ochrophyta	Bacillariophyta
																																						126ef7bd515f443dd4eb4e215fc9033b	0.345897	-1.34899	2.2669	-0.595082	0.551789	0.986277	conventional	Eukaryota	Alveolata	Dinoflagellata	Syndiniales
																																						12fb6475397e5046475defe7c70f960d	0.892762	-1.93191	1.7596	-1.09793	0.272235	0.986277	conventional	Eukaryota	Archaeplastida	Chlorophyta	Mamiellophyceae
																																						13616b9ba5aa7e35b50cdcf9b8c88c1d	0.0588937	-0.0974125	3.05932	-0.0318412	0.974599	0.986277	conventional	Eukaryota	Alveolata	Dinoflagellata	Syndiniales
																																						1370f7cbcd5cca727a60fb735a6bf5bc	0.0671271	-0.796434	3.06	-0.260273	0.794653	0.986277	conventional	Eukaryota	Stramenopiles	Ochrophyta	Chrysophyceae
																																						13e8b8db30705dc382b6d6280a53687f	0.0671271	-0.796434	3.06	-0.260273	0.794653	0.986277	conventional	Eukaryota	Alveolata	Dinoflagellata	Syndiniales
																																						14494e16ad6a028681a84397c1662d3c	0.0671271	-0.796434	3.06	-0.260273	0.794653	0.986277	conventional	Eukaryota	Opisthokonta	Choanoflagellida	Choanoflagellatea
																																						1449f08ead45d6b406e6a3ad4904b2e7	0.59151	0.634735	1.81381	0.349946	0.726379	0.986277	FT	Eukaryota	Hacrobia	Telonemia	Telonemia_X
																																						1450aa943de92d6ca2f12c9e01edf096	0.139541	0.526324	3.05666	0.172189	0.863289	0.986277	FT	Eukaryota	Rhizaria	Cercozoa	Filosa-Thecofilosea
																																						18331c6f0feec38e77c6cfbe4f4e8ce2	0.0671271	-0.796434	3.06	-0.260273	0.794653	0.986277	conventional	Eukaryota	Alveolata	Dinoflagellata	Syndiniales
																																						1983c17f58a10b1475586bc9ea430b50	2.59413	-3.97621	1.35501	-2.93446	0.00334132	0.986277	conventional	Eukaryota	Hacrobia	Cryptophyta	Cryptophyceae
																																						1997eed2544dd06101a1068eb8a41880	0.0671271	-0.796434	3.06	-0.260273	0.794653	0.986277	conventional	Eukaryota	Alveolata	Dinoflagellata	Dinophyceae
																																						1a240ab676c7a0bf17e9f3e7de6c813d	0.103521	0.118642	3.05871	0.0387883	0.969059	0.986277	FT	Eukaryota	Stramenopiles	Ochrophyta	Chrysophyceae
																																						1a59cbac433912b1fea010758920e28c	0.0671271	-0.302709	3.05964	-0.0989361	0.921189	0.986277	conventional	Eukaryota	Rhizaria	Cercozoa	Filosa-Imbricatea
																																						1bd46a8f86ae1222e87ce278e9ca3aff	3.33032	1.24647	1.92656	0.646993	0.517636	0.986277	FT	Eukaryota	Alveolata	Dinoflagellata	Dinophyceae
																																						1c288b5494229aeee9e0e423bc213248	0.189962	-1.75659	3.05396	-0.575184	0.565167	0.986277	conventional	Eukaryota	Alveolata	Dinoflagellata	Syndiniales
																																						1cb5cd6bedc87e7de14806554d516618	1.15971	-1.08378	1.60475	-0.675361	0.499446	0.986277	conventional	Eukaryota	Archaeplastida	Chlorophyta	Mamiellophyceae
																																						1d098eda031744bcd2bf76e39703eb72	0.0537225	-0.796434	3.06	-0.260273	0.794653	0.986277	conventional	Eukaryota	Hacrobia	Haptophyta	Prymnesiophyceae
																																						1d78124a5281224f042c3e9a84ccc281	0.0886932	0.326373	3.05806	0.106726	0.915007	0.986277	FT	Eukaryota	Alveolata	Dinoflagellata	Syndiniales
																																						1ef59b3716e3a3b002d025be1a478542	0.939779	-1.65092	2.57574	-0.64095	0.521555	0.986277	conventional	Eukaryota	Alveolata	Ciliophora	Oligohymenophorea
																																						1f1abe484b2c3fd679c3e5b926cbbf81	0.308677	0.597712	2.75565	0.216904	0.828283	0.986277	FT	Eukaryota	Alveolata	Ciliophora	Spirotrichea
																																						2051a31eb4db2dc14e8c1e5d797d7415	0.0267145	-0.796434	3.06	-0.260273	0.794653	0.986277	conventional	Eukaryota	Archaeplastida	Chlorophyta	Pyramimonadophyceae
																																						20929678e2ab0f6f043dbfddb90ab9f0	0.994703	-0.605085	1.7353	-0.348692	0.727321	0.986277	conventional	Eukaryota	Archaeplastida	Chlorophyta	Mamiellophyceae
																																						209bd44d22a0e7843cdb99155d2defe3	0.0345071	-0.302709	3.05964	-0.0989361	0.921189	0.986277	conventional	Eukaryota	Stramenopiles	Sagenista	Labyrinthulomycetes
																																						20c08e08529d0b55d4f83fe4bc3e9e3d	0.304965	-2.14753	2.70948	-0.792597	0.428013	0.986277	conventional	Eukaryota	Alveolata	Dinoflagellata	Syndiniales
																																						20e2b0929c5f2edff88245d125e5bf2b	0.201381	0.118642	3.05871	0.0387883	0.969059	0.986277	FT	Eukaryota	Stramenopiles	Ochrophyta	Bacillariophyta
																																						2109b28eadf77b8915bbd2c6f2c1aa93	0.0345071	-0.302709	3.05964	-0.0989361	0.921189	0.986277	conventional	Eukaryota	Alveolata	Dinoflagellata	Dinophyceae
																																						22a39039861a2c1c8aaaa8fc8de5e6db	0.0699844	0.0841753	3.05882	0.0275189	0.978046	0.986277	FT	Eukaryota	Alveolata	Dinoflagellata	Syndiniales
																																						22c109e4f1d4e175abeddd95d7f78a75	0.377691	0.595993	2.67544	0.222765	0.823719	0.986277	FT	Eukaryota	Alveolata	Ciliophora	Spirotrichea
																																						230793a58e45473c75297b6c5b15654d	0.171181	-0.456128	3.02559	-0.150757	0.880168	0.986277	conventional	Eukaryota	Hacrobia	Picozoa	Picozoa_X
																																						234866a67841ab5bd48dc19ec248c331	0.104198	-1.08792	3.05985	-0.355546	0.722181	0.986277	conventional	Eukaryota	Rhizaria	Cercozoa	Chlorarachniophyceae
																																						25477c1c59be63e3f554d24844185d65	0.136141	-0.385949	3.05932	-0.126155	0.899609	0.986277	conventional	Eukaryota	Stramenopiles	Opalozoa	MAST-12
																																						2549f8656943f18e9f57d4fb3e693565	0.321553	-0.306464	2.73193	-0.112179	0.910682	0.986277	conventional	Eukaryota	Alveolata	Dinoflagellata	Dinophyceae
																																						2616ea14dcc243f98187f875a1178183	0.134254	-0.0974125	3.05932	-0.0318412	0.974599	0.986277	conventional	Eukaryota	Alveolata	Dinoflagellata	Dinophyceae
																																						2783b5ddb5fa3e2635e80912e3af666b	0.0671271	-0.796434	3.06	-0.260273	0.794653	0.986277	conventional	Eukaryota	Archaeplastida	Rhodophyta
																																						287c7c34857257f15c3cc864d19796c6	0.402148	-0.241254	2.64291	-0.0912833	0.927267	0.986277	conventional	Eukaryota	Alveolata	Dinoflagellata	Dinophyceae
																																						28a56dbede8e99db73495f67757ca8e3	0.0690143	-0.302709	3.05964	-0.0989361	0.921189	0.986277	conventional	Eukaryota	Alveolata	Dinoflagellata	Dinophyceae
																																						2976258ca8994c7558622c9af211bed8	0.0671271	-0.796434	3.06	-0.260273	0.794653	0.986277	conventional	Eukaryota	Alveolata	Dinoflagellata	Dinophyceae
																																						2a1a4b3956b2ad373acc273f48e715fc	0.103521	0.118642	3.05871	0.0387884	0.969059	0.986277	FT	Eukaryota	Hacrobia	Picozoa	Picozoa_X
																																						2a4835ce612e7709857f11db3fcdc1d9	0.176989	0.340834	2.9963	0.113752	0.909435	0.986277	FT	Eukaryota	Opisthokonta	Mesomycetozoa	Ichthyosporea
																																						2a5bf43ecdc337f0da9fa065cbfb656d	0.215948	0.608238	2.89209	0.21031	0.833425	0.986277	FT	Eukaryota	Rhizaria	Cercozoa	Filosa-Thecofilosea
																																						2ac4cd9a91865e5d92b02902422366fd	0.10788	-0.591245	3.05964	-0.19324	0.846771	0.986277	conventional	Eukaryota	Stramenopiles	Ochrophyta	Bacillariophyta
																																						2b2bbb9cb1ca5e1c7202a79978797288	0.276057	1.19773	3.04985	0.392718	0.694528	0.986277	FT	Eukaryota	Alveolata	Dinoflagellata	Syndiniales
																																						2c85ceddcb48c6ef2ed173dbf53e3308	0.0671271	-0.796434	3.06	-0.260273	0.794653	0.986277	conventional	Eukaryota	Stramenopiles	Opalozoa	Bicoecea
																																						2ce59e0275d4bc44019b7a0b4a1c234d	0.103521	0.118642	3.05871	0.0387884	0.969059	0.986277	FT	Eukaryota	Stramenopiles	Opalozoa	MAST-3
																																						2f581606d283a99a7354dffa0703da4e	0.103521	0.118642	3.05871	0.0387884	0.969059	0.986277	FT	Eukaryota	Alveolata	Dinoflagellata	Syndiniales
																																						2fc08f1043a681931b9f669f2309fe39	0.0354773	-0.0974125	3.05932	-0.0318412	0.974599	0.986277	conventional	Eukaryota	Rhizaria	Cercozoa	Filosa-Thecofilosea
																																						3012954a8eb3c44ac1c34d583b6f30ef	0.580187	-0.914187	1.95099	-0.468575	0.639373	0.986277	conventional	Eukaryota	Stramenopiles	Ochrophyta	Dictyochophyceae
																																						32355fe98fddeb38471b1e9bc48c584f	0.0345071	-0.302709	3.05964	-0.0989361	0.921189	0.986277	conventional	Eukaryota	Stramenopiles	Sagenista	MAST-7
																																						32852925c7fb1148a87252386212198f	2.54781	-1.25795	1.96719	-0.639467	0.52252	0.986277	conventional	Eukaryota	Alveolata	Ciliophora	Spirotrichea
																																						35a2d62c44c31d70d989bad9d686a4d9	9.14904	-1.12829	1.26636	-0.890969	0.372946	0.986277	conventional	Eukaryota	Stramenopiles	Ochrophyta	Bacillariophyta
																																						35f591a3ec0ebbe45b1194e15541329f	0.146881	-0.169894	3.05871	-0.0555444	0.955705	0.986277	conventional	Eukaryota	Hacrobia	Picozoa	Picozoa_X
																																						36b91891a0f4772517994531ef985e4f	0.226629	-0.95574	2.87654	-0.332254	0.739698	0.986277	conventional	Eukaryota	Stramenopiles	Ochrophyta	Bacillariophyta
																																						37e912f02613194ddbfd2fb05e532c91	0.604155	-2.45287	1.86027	-1.31856	0.187317	0.986277	conventional	Eukaryota	Stramenopiles	Opalozoa	MAST-12
																																						3828c5381d442f1b7930135fca2b8af2	0.134254	-1.08792	3.05985	-0.355546	0.722181	0.986277	conventional	Eukaryota	Alveolata	Dinoflagellata	Dinophyceae
																																						3957dfb01da202d550ac51e66bd9b5fc	0.847688	-1.18605	1.94165	-0.610845	0.541302	0.986277	conventional	Eukaryota	Archaeplastida	Chlorophyta	Mamiellophyceae
																																						3a0a5c9d5ab352af712f3a7c67a950a1	1.46558	-0.818747	1.4706	-0.556743	0.577703	0.986277	conventional	Eukaryota	Hacrobia	Cryptophyta	Cryptophyceae
																																						3a388b445dbee7447487497f3166709b	0.268508	-0.677529	3.00115	-0.225756	0.821391	0.986277	conventional	Eukaryota	Alveolata	Dinoflagellata	Dinophyceae
																																						3a7dd884d3eea54001c4eb653b97452e	0.736556	-1.99119	2.34264	-0.849976	0.395339	0.986277	conventional	Eukaryota	Alveolata	Dinoflagellata	Dinophyceae
																																						3a9b667e80828205b6122768802b6c8f	0.0310061	-0.796434	3.06	-0.260273	0.794653	0.986277	conventional	Eukaryota	Rhizaria	Cercozoa	Filosa-Thecofilosea
																																						3b991291b8a90f65476e6db3ec0d9388	0.0818902	-1.08792	3.05985	-0.355546	0.722181	0.986277	conventional	Eukaryota	Rhizaria	Cercozoa	Filosa-Thecofilosea
																																						3d6f01b6bfa1e2c758af72493a0640ab	0.0690143	-0.0974125	3.05932	-0.0318412	0.974599	0.986277	conventional	Eukaryota	Alveolata	Dinoflagellata	Syndiniales
																																						3eede109b2956c28b4dcd5d5a5437644	0.0345071	-0.302709	3.05964	-0.0989361	0.921189	0.986277	conventional	Eukaryota	Alveolata	Dinoflagellata	Syndiniales
																																						3f747308f3cb9e768326645d806f00b3	0.135527	-0.385949	3.05932	-0.126155	0.899609	0.986277	conventional	Eukaryota	Archaeplastida	Chlorophyta	Mamiellophyceae
																																						401ee68fcec33e864927aa6e2da94cac	0.138029	-0.0974125	3.05932	-0.0318412	0.974599	0.986277	conventional	Eukaryota	Alveolata	Dinoflagellata	Dinophyceae
																																						41e92ed09e5647b43afcb9a2883b6683	0.066513	-0.796434	3.06	-0.260273	0.794653	0.986277	conventional	Eukaryota	Stramenopiles	Ochrophyta	Dictyochophyceae
																																						428b63e31da78269e9ab544c56dde0ee	0.201381	0.118642	3.05871	0.0387884	0.969059	0.986277	FT	Eukaryota	Hacrobia	Haptophyta	Prymnesiophyceae
																																						4548e056e537b90dc162844e3ab01347	0.565694	-1.45445	2.57111	-0.565688	0.571606	0.986277	conventional	Eukaryota	Alveolata	Dinoflagellata	Dinophyceae
																																						45d4e89645ac1d7eb2a226395868490c	0.106432	0.438954	3.05739	0.143572	0.885839	0.986277	FT	Eukaryota	Rhizaria	Cercozoa	Filosa-Imbricatea
																																						46e7e839499bc9d7a960e62aba5eec92	0.122258	0.118642	3.05871	0.0387884	0.969059	0.986277	FT	Eukaryota	Alveolata	Dinoflagellata	Dinophyceae
																																						47230bfb3faddd463493a6c528929449	1.39689	-1.03951	2.23087	-0.465968	0.641239	0.986277	conventional	Eukaryota	Alveolata	Ciliophora	Spirotrichea
																																						473a7c82323805642009a985a8bc0a40	0.237776	-0.461376	3.05856	-0.150847	0.880096	0.986277	conventional	Eukaryota	Alveolata	Dinoflagellata	Syndiniales
																																						4776d26d7878826435beade4a16685ce	0.134254	-1.08792	3.05985	-0.355546	0.722181	0.986277	conventional	Eukaryota	Alveolata	Dinoflagellata	Dinophyceae
																																						478e83a9b5f082f5a68f77c7a18395e0	0.315793	-1.38001	2.49044	-0.554123	0.579495	0.986277	conventional	Eukaryota	Alveolata	Dinoflagellata	Syndiniales
																																						481d5adcf3b467e32f54bdfdcc8ea907	0.0177386	-0.302709	3.05964	-0.0989361	0.921189	0.986277	conventional	Eukaryota	Archaeplastida	Chlorophyta	Trebouxiophyceae
																																						4884a6bcb8553fc2132c37a7ed8b213b	0.0671271	-0.302709	3.05964	-0.0989361	0.921189	0.986277	conventional	Eukaryota	Stramenopiles	Ochrophyta	Pelagophyceae
																																						495e334d418b9bb99f19b717b4fa77c0	0.195125	0.887256	3.05405	0.290518	0.77142	0.986277	FT	Eukaryota	Stramenopiles	Ochrophyta	Bacillariophyta
																																						49f12ca6928f9af1a473badc6e5bb14f	0.138029	0.341134	3.05799	0.111555	0.911176	0.986277	FT	Eukaryota	Stramenopiles	Pseudofungi	MAST-1
																																						4b7330a4a9c0d1d4b787db0cad2a1fe8	0.172536	0.610057	3.056	0.199626	0.841773	0.986277	FT	Eukaryota	Alveolata	Dinoflagellata	Syndiniales
																																						4ca646d6b868a8a824f3b4c2f489d038	0.368336	-2.51437	2.62486	-0.957907	0.33811	0.986277	conventional	Eukaryota	Stramenopiles
																																						4cfbc32dc1c19385990c5fbee9ec2537	0.112049	0.487762	3.05698	0.159557	0.87323	0.986277	FT	Eukaryota	Alveolata	Dinoflagellata	Dinophyceae
																																						4d9314f9891360256b2045daa8282ac3	0.189962	-1.75659	3.05396	-0.575184	0.565167	0.986277	conventional	Eukaryota	Alveolata	Dinoflagellata	Dinophyceae
																																						4dda57bb69b2dbb79a18dd0e0318bf5b	0.201381	-0.385949	3.05932	-0.126155	0.899609	0.986277	conventional	Eukaryota	Alveolata	Dinoflagellata	Dinophyceae
																																						4de9d3ba23d2b07169a9946d772c373f	0.0671271	-0.302709	3.05964	-0.0989361	0.921189	0.986277	conventional	Eukaryota	Stramenopiles	Ochrophyta	Dictyochophyceae
																																						4f2ffad49105d3592a08a444b5eab961	0.0690143	-0.0974125	3.05932	-0.0318412	0.974599	0.986277	conventional	Eukaryota	Alveolata	Dinoflagellata	Syndiniales
																																						4f3483ded5f97e08437ffcd1d0a2be0e	0.138029	0.118642	3.05871	0.0387883	0.969059	0.986277	FT	Eukaryota
																																						4f847eac6f1db93e52350fbfd4c8fa9a	0.0671271	-0.796434	3.06	-0.260273	0.794653	0.986277	conventional	Eukaryota	Alveolata	Dinoflagellata	Dinophyceae
																																						4fcb6f05d0392d38e5ea4ad82258dd8d	0.0671271	-0.796434	3.06	-0.260273	0.794653	0.986277	conventional	Eukaryota	Hacrobia	Haptophyta	Prymnesiophyceae
																																						5029ecdd3809ca8e41e0ad7bdc579a80	0.0671271	-0.796434	3.06	-0.260273	0.794653	0.986277	conventional	Eukaryota	Alveolata	Dinoflagellata	Syndiniales
																																						50677aad5ceac5ce442788489c26c071	0.0671271	-0.796434	3.06	-0.260273	0.794653	0.986277	conventional	Eukaryota	Opisthokonta	Fungi	Chytridiomycota
																																						523952029cfffc5fb1b2d19d375c047a	0.989972	0.614371	1.93343	0.317763	0.750665	0.986277	FT	Eukaryota	Alveolata	Dinoflagellata	Dinophyceae
																																						52cc4e42290cef3a3b9e2adb0ad62cf9	0.207043	0.341134	3.05799	0.111555	0.911176	0.986277	FT	Eukaryota	Hacrobia	Haptophyta	Prymnesiophyceae
																																						537cac6debebbc6674124c4beacf6ae0	0.200153	-0.882727	3.05949	-0.288521	0.772948	0.986277	conventional	Eukaryota	Archaeplastida	Chlorophyta	Pyramimonadophyceae
																																						53d45453b8cb534b39b9190047f0ba15	0.0671271	-0.302709	3.05964	-0.0989361	0.921189	0.986277	conventional	Eukaryota	Stramenopiles	Ochrophyta	Bolidophyceae
																																						53d8f9f8f511d15b7106391625a016cf	0.0671271	-0.796434	3.06	-0.260273	0.794653	0.986277	conventional	Eukaryota	Alveolata	Dinoflagellata	Dinophyceae
																																						549b0e72c2666010b31332f9129cfea8	0.263814	1.14082	3.05074	0.373948	0.708443	0.986277	FT	Eukaryota	Rhizaria	Cercozoa	Filosa-Thecofilosea
																																						54c17677a97acb632c1aa8e16a3647e5	0.0345071	-0.302709	3.05964	-0.0989361	0.921189	0.986277	conventional	Eukaryota	Stramenopiles	Opalozoa	MAST-12
																																						54d3044731f391f200b17bca04c26eef	0.11512	0.251439	3.05831	0.082215	0.934476	0.986277	FT	Eukaryota	Rhizaria	Cercozoa	Filosa-Thecofilosea
																																						553e98f916114625b2d0449878eacfd2	0.602966	0.704578	1.91693	0.367555	0.713205	0.986277	FT	Eukaryota	Stramenopiles	Ochrophyta	Bacillariophyta
																																						55acaa9e34b99d6d00a6df22bd76091d	0.0671271	-0.796434	3.06	-0.260273	0.794653	0.986277	conventional	Eukaryota	Stramenopiles	Opalozoa	MAST-3
																																						5606b6dbcaeb33f00ce23679c1f76bc7	0.939883	0.590614	2.60997	0.226292	0.820974	0.986277	FT	Eukaryota	Alveolata	Dinoflagellata	Dinophyceae
																																						56d00abd5145fbf3732dffb151b37fc0	0.103521	0.118642	3.05871	0.0387884	0.969059	0.986277	FT	Eukaryota	Alveolata	Dinoflagellata	Syndiniales
																																						584e316409e738223762f9e9a7b6f3be	0.364237	0.33923	2.68479	0.126353	0.899453	0.986277	FT	Eukaryota	Rhizaria	Cercozoa	Filosa-Thecofilosea
																																						586db917b91907bdfc5492fd6f5e8348	0.174302	0.795106	3.05466	0.260293	0.794638	0.986277	FT	Eukaryota	Alveolata	Dinoflagellata	Syndiniales
																																						58f58fbd8d57bedca6a56c2c8f08048f	0.136141	-0.591245	3.05964	-0.19324	0.846771	0.986277	conventional	Eukaryota	Hacrobia	Haptophyta	Prymnesiophyceae
																																						594f6c39b8f8282a5ee3c0d4160b4b79	0.0671271	-0.796434	3.06	-0.260273	0.794653	0.986277	conventional	Eukaryota	Alveolata	Ciliophora	Oligohymenophorea
																																						5abd4cb489924cc1556a094c7f430bb4	1.44674	-0.564128	2.2563	-0.250024	0.802569	0.986277	conventional	Eukaryota	Alveolata	Ciliophora	Spirotrichea
																																						5b4e12b4b22b47b060e2eea9824bc15c	0.0844352	-1.30723	3.05873	-0.427378	0.669104	0.986277	conventional	Eukaryota	Alveolata	Ciliophora	Spirotrichea
																																						5b91eab6c43d86fc79dc85ccd8ab5908	0.138029	0.341134	3.05799	0.111555	0.911176	0.986277	FT	Eukaryota	Rhizaria	Cercozoa	Filosa-Imbricatea
																																						5bf3e62e63997ee7e9055c5104379943	0.201381	0.118642	3.05871	0.0387883	0.969059	0.986277	FT	Eukaryota	Opisthokonta	Fungi	Chytridiomycota
																																						5cdc1c987245b8de4334304d39f3bc9f	1.20444	2.4103	2.38135	1.01216	0.311463	0.986277	FT	Eukaryota	Alveolata	Dinoflagellata	Dinophyceae
																																						5d3fc77d13057b143eff5e5f5182c5a4	0.066513	-0.796434	3.06	-0.260273	0.794653	0.986277	conventional	Eukaryota	Hacrobia	Haptophyta	Prymnesiophyceae
																																						5e9ea47aebf239c08030dffd645ec9c5	0.0370711	-0.796434	3.06	-0.260273	0.794653	0.986277	conventional	Eukaryota	Stramenopiles	Ochrophyta	Dictyochophyceae
																																						6162e6a25efa1f8fde9f3b4a01de0ff8	0.387419	-2.2504	2.22948	-1.00938	0.312791	0.986277	conventional	Eukaryota	Stramenopiles	Ochrophyta	Bacillariophyta
																																						62a9dfd27eefa671663ce1d2b1dd0ac1	0.201381	-0.882727	3.05949	-0.288521	0.772948	0.986277	conventional	Eukaryota	Hacrobia	Katablepharidophyta	Katablepharidaceae
																																						6382d89e1d0419ad8453933ee487aa2d	0.0345071	-0.302709	3.05964	-0.0989361	0.921189	0.986277	conventional	Eukaryota	Alveolata	Dinoflagellata	Dinophyceae
																																						63ec010916d78c7b0b185007ca6f663d	1.18064	2.39103	2.0476	1.16772	0.24292	0.986277	FT	Eukaryota	Rhizaria	Cercozoa	Filosa-Thecofilosea
																																						63ee80f68f9fc7f9d2342dc09fa45353	0.101634	-0.591245	3.05964	-0.19324	0.846771	0.986277	conventional	Eukaryota	Stramenopiles	Ochrophyta	Bolidophyceae
																																						658fce285ae18fe108a5531ed940844b	0.408859	-2.22542	2.19878	-1.01211	0.311484	0.986277	conventional	Eukaryota	Alveolata	Ciliophora	Spirotrichea
																																						68ab1b00d7e3e04622adfc691ac7b878	0.856335	-2.35619	2.14098	-1.10052	0.271104	0.986277	conventional	Eukaryota	Alveolata	Dinoflagellata	Dinophyceae
																																						69436e682067fed78551712678f1b673	0.160145	-1.15627	3.05791	-0.378124	0.705339	0.986277	conventional	Eukaryota	Stramenopiles	Ochrophyta	Bacillariophyta
																																						695d3c9229a2926e7a6d560ca12673ea	0.16232	0.0525977	3.05799	0.0172001	0.986277	0.986277	FT	Eukaryota	Archaeplastida	Chlorophyta	Trebouxiophyceae
																																						6a06f2d95a5a34cc231448c580ed0042	0.0671271	-0.302709	3.05964	-0.0989361	0.921189	0.986277	conventional	Eukaryota	Stramenopiles	Opalozoa	MAST-3
																																						6dd17b615077004b1bbc220f1f1687b3	0.0671271	-0.796434	3.06	-0.260273	0.794653	0.986277	conventional	Eukaryota	Stramenopiles	Ochrophyta	MOCH-2
																																						6e1a44aee1579d16c3453f4e680e4b59	0.134254	-1.08792	3.05985	-0.355546	0.722181	0.986277	conventional	Eukaryota	Rhizaria	Cercozoa	Filosa-Imbricatea
																																						6f607cd11d555af59006e452c485cb35	0.0671271	-0.796434	3.06	-0.260273	0.794653	0.986277	conventional	Eukaryota	Hacrobia	Cryptophyta	Cryptophyceae
																																						6fbd39cc0fa0b0fd8daf89722b0c76af	0.134254	-1.08792	3.05985	-0.355546	0.722181	0.986277	conventional	Eukaryota	Stramenopiles	Opalozoa	Bicoecea
																																						6fcee85f0787843880a605c8a836a2f2	0.363703	1.51109	2.94341	0.513381	0.607685	0.986277	FT	Eukaryota	Alveolata	Dinoflagellata	Syndiniales
																																						701de4ec6c8077b6e29782f452b882cb	0.066513	-0.796434	3.06	-0.260273	0.794653	0.986277	conventional	Eukaryota	Stramenopiles	Ochrophyta	Bacillariophyta
																																						702e8cf7500922e46a91c61d41cb0a14	3.13185	-2.73152	1.60309	-1.70391	0.0883983	0.986277	conventional	Eukaryota	Stramenopiles	Ochrophyta	Bacillariophyta
																																						70cf65b6c1a1430760d350d0fc0d6f29	0.402762	-2.12576	2.86186	-0.742791	0.457608	0.986277	conventional	Eukaryota	Alveolata	Ciliophora	CONThreeP
																																						7135aead7c235b6f5d618de26b8d312f	0.0620122	-1.08792	3.05985	-0.355546	0.722181	0.986277	conventional	Eukaryota	Archaeplastida	Chlorophyta	Pyramimonadophyceae
																																						71e1a6ac78226317456eeeb4f95580e0	0.307468	0.0490421	2.50588	0.0195709	0.984386	0.986277	FT	Eukaryota	Stramenopiles	Opalozoa	MAST-3
																																						737af169e9553a54986477a3ccb126df	0.388155	0.61658	2.48533	0.248087	0.804067	0.986277	FT	Eukaryota	Hacrobia	Katablepharidophyta	Katablepharidaceae
																																						74e88891bdc3c0ff75a8f750656b5019	0.268508	-1.21586	2.75121	-0.441935	0.658537	0.986277	conventional	Eukaryota	Alveolata	Dinoflagellata	Syndiniales
																																						76820839a1fbc447bb243015de8520c6	0.203268	0.118642	3.05871	0.0387883	0.969059	0.986277	FT	Eukaryota	Stramenopiles	Ochrophyta	Dictyochophyceae
																																						779879a6fa0dc66d6fa15b7f93617ff9	0.0671271	-0.796434	3.06	-0.260273	0.794653	0.986277	conventional	Eukaryota	Stramenopiles	Ochrophyta	Bacillariophyta
																																						7871973fcde001115e52b0f0894d0a83	0.201381	-1.42161	3.05777	-0.464917	0.641991	0.986277	conventional	Eukaryota	Alveolata	Dinoflagellata	Syndiniales
																																						79b602790f81642de9a32429fb2817c6	0.207043	0.610057	3.056	0.199626	0.841773	0.986277	FT	Eukaryota	Hacrobia	Picozoa	Picozoa_X
																																						7a1ba40cbf784cc7be68ee44623e7d81	0.175101	-0.170098	2.99389	-0.0568151	0.954692	0.986277	conventional	Eukaryota	Hacrobia	Haptophyta	Prymnesiophyceae
																																						7a51ac41bfd7ebcb593a512160c95664	0.134254	-0.591245	3.05964	-0.19324	0.846771	0.986277	conventional	Eukaryota	Stramenopiles	Ochrophyta	Chrysophyceae
																																						7d7a33761086bffd49ab803042d70ff3	0.134254	-0.0974125	3.05932	-0.0318412	0.974599	0.986277	conventional	Eukaryota	Opisthokonta	Choanoflagellida	Choanoflagellatea
																																						7d9de429934e0fd826f19c3687dce343	0.200767	-1.42124	2.90172	-0.489793	0.624281	0.986277	conventional	Eukaryota	Stramenopiles	Ochrophyta	Bacillariophyta
																																						7e3f03d3002843cddc9897bb10a49001	4.36578	4.37335	1.97043	2.21948	0.0264538	0.986277	FT	Eukaryota	Alveolata	Dinoflagellata	Dinophyceae
																																						80c8169844946bc967e5b3bcbcb94221	0.0690143	-0.0974125	3.05932	-0.0318412	0.974599	0.986277	conventional	Eukaryota	Alveolata	Dinoflagellata	Syndiniales
																																						817d6e8e410b4b4ca3a0539bc149093a	0.134254	-1.08792	3.05985	-0.355546	0.722181	0.986277	conventional	Eukaryota	Hacrobia	Haptophyta	Rappephyceae
																																						83a247b80985888654b930e9e84362ca	0.03896	-0.302709	3.05964	-0.0989361	0.921189	0.986277	conventional	Eukaryota	Rhizaria	Cercozoa	Filosa-Thecofilosea
																																						83b085ff7413a7d76133812809fd8c58	0.207043	0.118642	3.05871	0.0387884	0.969059	0.986277	FT	Eukaryota	Alveolata	Dinoflagellata	Dinophyceae
																																						85096e3e4b594ac7855dd45e903a8687	0.103521	0.118642	3.05871	0.0387884	0.969059	0.986277	FT	Eukaryota	Rhizaria	Cercozoa	Filosa-Thecofilosea
																																						879ac35e2ffe8b551694ff508deb22ff	0.676363	2.31777	2.79598	0.828963	0.407126	0.986277	FT	Eukaryota	Rhizaria	Cercozoa
																																						88bfbc092bab6a89a45edba2cd474af2	0.215289	0.500467	2.94079	0.170181	0.864868	0.986277	FT	Eukaryota	Stramenopiles	Ochrophyta	Bacillariophyta
																																						8a02831074179eb00504d2b3d55ea94b	0.253021	0.0512265	2.80379	0.0182705	0.985423	0.986277	FT	Eukaryota	Stramenopiles	Pseudofungi	MAST-1
																																						8c833ee127d23d5c75373f746ddb3073	0.0671271	-0.302709	3.05964	-0.0989361	0.921189	0.986277	conventional	Eukaryota	Alveolata	Ciliophora	Spirotrichea
																																						8d7e92e7f656753c6f258cdae7bddd4c	0.363414	-1.95378	2.42568	-0.805454	0.420558	0.986277	conventional	Eukaryota	Archaeplastida	Chlorophyta	Pyramimonadophyceae
																																						8dcdaa9a3de53ae2d1a61c057bbe7980	0.0409451	-0.796434	3.06	-0.260273	0.794653	0.986277	conventional	Eukaryota	Alveolata	Ciliophora	Litostomatea
																																						8edeffcaf090004fb4862610d9092b21	0.134254	-1.08792	3.05985	-0.355546	0.722181	0.986277	conventional	Eukaryota	Alveolata	Dinoflagellata	Dinophyceae
																																						8fa3264726404f1054a5438bd4344057	0.203268	0.341134	3.05799	0.111555	0.911176	0.986277	FT	Eukaryota	Archaeplastida	Chlorophyta	Mamiellophyceae
																																						9064f4413ee8e543afa647acbf7a34f9	0.134254	-1.08792	3.05985	-0.355546	0.722181	0.986277	conventional	Eukaryota	Alveolata	Dinoflagellata	Dinophyceae
																																						91b1be119611963fb0022b89fd55aff0	0.066513	-0.796434	3.06	-0.260273	0.794653	0.986277	conventional	Eukaryota	Stramenopiles	Ochrophyta	Chrysophyceae
																																						920e4ed10e1185680392d9e6f5cb27c8	0.0671271	-0.302709	3.05964	-0.0989361	0.921189	0.986277	conventional	Eukaryota	Opisthokonta
																																						927f8b42e43107197d0073176da391b8	0.141269	-0.882727	3.05949	-0.288521	0.772948	0.986277	conventional	Eukaryota	Stramenopiles	Ochrophyta	Bacillariophyta
																																						92faa58ed17695bed7447df64ee57020	0.881086	-2.77616	1.96365	-1.41377	0.157429	0.986277	conventional	Eukaryota	Alveolata	Ciliophora	Spirotrichea
																																						93bffb91039bb7acee45523015688cee	0.134254	-1.08792	3.05985	-0.355546	0.722181	0.986277	conventional	Eukaryota	Archaeplastida	Rhodophyta
																																						93cc837cefaed8c5ceead36d0b2a66f0	0.0671271	-0.796434	3.06	-0.260273	0.794653	0.986277	conventional	Eukaryota	Alveolata	Dinoflagellata	Dinophyceae
																																						9491f0f4dca9a5dea3e893d69897af08	0.0690143	-0.0974125	3.05932	-0.0318412	0.974599	0.986277	conventional	Eukaryota	Stramenopiles	Sagenista	MAST-4
																																						95782614ce87b8a9cb53f232469b8181	0.0239517	-0.302709	3.05964	-0.0989361	0.921189	0.986277	conventional	Eukaryota	Stramenopiles	Opalozoa	Bicoecea
																																						959968377ce089310e556aadab93c384	0.0671271	-0.302709	3.05964	-0.0989361	0.921189	0.986277	conventional	Eukaryota	Alveolata	Dinoflagellata	Syndiniales
																																						975c6f15cad78b2ac65eb428ebcafabc	0.0487732	-0.0974125	3.05932	-0.0318412	0.974599	0.986277	conventional	Eukaryota	Rhizaria	Cercozoa	Filosa-Thecofilosea
																																						978058ae141e57fc12b096ceba5769ca	0.138029	0.341134	3.05799	0.111555	0.911176	0.986277	FT	Eukaryota	Stramenopiles	Sagenista	MAST-6
																																						9842b1802d401e1e48e2d9ae052d6ea0	0.0407527	-0.302709	3.05964	-0.0989361	0.921189	0.986277	conventional	Eukaryota	Stramenopiles	Pseudofungi	Oomycota
																																						996f7133f9ca2700622c594b155f1d49	0.134254	-0.0974125	3.05932	-0.0318412	0.974599	0.986277	conventional	Eukaryota	Alveolata	Dinoflagellata	Dinophyceae
																																						9a2a77888a73bcf5c2a600c4164304de	0.0671271	-0.796434	3.06	-0.260273	0.794653	0.986277	conventional	Eukaryota	Opisthokonta	Choanoflagellida	Choanoflagellatea
																																						9a5d8434aafb0232478d9da21595694d	0.25709	-2.01619	3.03449	-0.664423	0.506419	0.986277	conventional	Eukaryota	Stramenopiles	Ochrophyta	Bacillariophyta
																																						9ae296bfeeb2cb5cc125e424dd8974af	0.294347	-0.244029	2.3244	-0.104986	0.916387	0.986277	conventional	Eukaryota	Stramenopiles	Pseudofungi	MAST-1
																																						9b246cdcfd12fecfc0c24f5c3d38f6c2	0.106858	-1.45397	3.05751	-0.475541	0.634401	0.986277	conventional	Eukaryota	Archaeplastida	Chlorophyta	Nephroselmidophyceae
																																						9b71462e0c0c27b2ba7e709879aa2208	0.0671271	-0.796434	3.06	-0.260273	0.794653	0.986277	conventional	Eukaryota	Hacrobia	Cryptophyta	Cryptophyceae
																																						9c89a6cdef6237041f3830040a48f58a	0.189962	-1.75659	3.05396	-0.575184	0.565167	0.986277	conventional	Eukaryota	Alveolata	Dinoflagellata	Dinophyceae
																																						9d5f5750ebc5b48ccccc342d39a3d3a6	0.83111	-0.655421	1.81534	-0.361047	0.718065	0.986277	conventional	Eukaryota	Alveolata	Dinoflagellata	Syndiniales
																																						9dd687589aa676a710b8f7a053309b43	0.101634	-0.0974125	3.05932	-0.0318412	0.974599	0.986277	conventional	Eukaryota	Stramenopiles	Ochrophyta	Chrysophyceae
																																						9e2cd1243139a39bb6c6b70739d48474	0.0534291	-1.07874	3.05989	-0.352544	0.724431	0.986277	conventional	Eukaryota	Stramenopiles	Ochrophyta	Bacillariophyta
																																						9e88fef7b5dcbc2a8b7902f17a0271af	0.0690143	-0.0974125	3.05932	-0.0318412	0.974599	0.986277	conventional	Eukaryota	Rhizaria	Cercozoa	Filosa-Imbricatea
																																						9ec49a362632141b741ef6837a556cef	0.0690143	-0.302709	3.05964	-0.0989361	0.921189	0.986277	conventional	Eukaryota	Alveolata	Ciliophora	Spirotrichea
																																						9fb9add9833553b51230fdbaf2448bc5	0.0345071	-0.302709	3.05964	-0.0989361	0.921189	0.986277	conventional	Eukaryota	Stramenopiles	Ochrophyta	Chrysophyceae
																																						a37affd7d15040e051a1c3e7cbcba566	0.0671271	-0.796434	3.06	-0.260273	0.794653	0.986277	conventional	Eukaryota	Rhizaria	Cercozoa	Endomyxa
																																						a3e8fbda9436cdc53b677757e887f043	0.0709545	0.207499	3.05844	0.0678447	0.945909	0.986277	FT	Eukaryota	Rhizaria	Cercozoa	Filosa-Thecofilosea
																																						a4127e85f2a068e57f30f63df15d2bf5	0.134254	-1.08792	3.05985	-0.355546	0.722181	0.986277	conventional	Eukaryota	Stramenopiles	Pseudofungi	Pirsonia_Clade
																																						a573e3825a3ffecc2d617e5dab9ab830	0.0671271	-0.796434	3.06	-0.260273	0.794653	0.986277	conventional	Eukaryota	Alveolata
																																						a603116b76e2bd00b9c81f12ca164e0f	0.138029	0.118642	3.05871	0.0387883	0.969059	0.986277	FT	Eukaryota	Stramenopiles	Sagenista	Labyrinthulomycetes
																																						a68c0ac112a4baf6444be331a742f61e	0.0479035	-0.0974125	3.05932	-0.0318412	0.974599	0.986277	conventional	Eukaryota	Rhizaria	Cercozoa
																																						a6fa7fbdd937ab5d4df1ef3b1e0a3fbe	1.15679	3.06318	2.35091	1.30298	0.192582	0.986277	FT	Eukaryota	Archaeplastida	Chlorophyta	Chlorodendrophyceae
																																						a7a5c357f08cf717adc70102191c5e5f	0.0345071	-0.302709	3.05964	-0.0989361	0.921189	0.986277	conventional	Eukaryota	Alveolata	Dinoflagellata	Syndiniales
																																						a8d9fc5a629a785871bbb256ac45cef9	0.0957288	-0.591245	3.05964	-0.19324	0.846771	0.986277	conventional	Eukaryota	Stramenopiles	Opalozoa	MAST-12
																																						abe710ad495c58159cd4fdff80ef1198	0.46989	-2.8501	2.79104	-1.02116	0.307177	0.986277	conventional	Eukaryota	Alveolata	Dinoflagellata	Dinophyceae
																																						abf7a03f368b7b3ee3ffc547fd992255	0.266666	-1.21635	3.01024	-0.404069	0.686162	0.986277	conventional	Eukaryota	Alveolata	Ciliophora	Spirotrichea
																																						ac33dfb31df31b6498a5daf8429c1bff	0.0671271	-0.302709	3.05964	-0.0989361	0.921189	0.986277	conventional	Eukaryota	Alveolata	Ciliophora	CONThreeP
																																						afe04541c054abf25a2cf8610f62794f	0.200153	-1.42161	3.05777	-0.464917	0.641991	0.986277	conventional	Eukaryota	Stramenopiles	Ochrophyta	Bacillariophyta
																																						b09740145b8b6c0b6b7379942a50842a	0.0537225	-0.796434	3.06	-0.260273	0.794653	0.986277	conventional	Eukaryota	Stramenopiles	Ochrophyta	Bacillariophyta
																																						b0fd0d3df2de6df28b93ca69842778b2	0.0345071	-0.302709	3.05964	-0.0989361	0.921189	0.986277	conventional	Eukaryota	Hacrobia	Katablepharidophyta	Katablepharidaceae
																																						b1a0a17ab4f481bbc81814c64673dc02	0.0671271	-0.796434	3.06	-0.260273	0.794653	0.986277	conventional	Eukaryota	Hacrobia	Haptophyta	Prymnesiophyceae
																																						b2a8a7c6cf2c1ca076d7e9b2351766c4	0.103521	0.118642	3.05871	0.0387884	0.969059	0.986277	FT	Eukaryota	Alveolata	Dinoflagellata	Dinophyceae
																																						b323226ec9cc769e18f7d0291aa04692	0.24155	1.05573	3.05194	0.345922	0.729401	0.986277	FT	Eukaryota	Stramenopiles	Ochrophyta	Bacillariophyta
																																						b3c961154e832263aff36caebbd41fc7	0.0407527	-0.302709	3.05964	-0.0989361	0.921189	0.986277	conventional	Eukaryota	Archaeplastida	Chlorophyta	Chlorophyceae
																																						b4964ce91429fad16c44e2ef6f6a8e3c	0.0671271	-0.796434	3.06	-0.260273	0.794653	0.986277	conventional	Eukaryota	Alveolata	Dinoflagellata	Syndiniales
																																						b4c51ada7af9e5c39a6ce1a8e254af42	0.12085	-1.08792	3.05985	-0.355546	0.722181	0.986277	conventional	Eukaryota	Alveolata	Dinoflagellata	Dinophyceae
																																						b5252b360a198fee269ceb42c4dcd66b	0.407527	1.63135	3.04383	0.535953	0.591991	0.986277	FT	Eukaryota	Rhizaria	Cercozoa	Filosa-Thecofilosea
																																						b6b65514686d6ea03a49c50db359719d	0.201381	0.118642	3.05871	0.0387883	0.969059	0.986277	FT	Eukaryota	Alveolata	Dinoflagellata	Dinophyceae
																																						b6ec31e9a9275b0921079f8f0f935d2f	0.0671271	-0.796434	3.06	-0.260273	0.794653	0.986277	conventional	Eukaryota	Hacrobia	Haptophyta	Prymnesiophyceae
																																						b763afded6746ddd00e3251b6e7aad29	0.577057	-1.92916	1.88142	-1.02538	0.305186	0.986277	conventional	Eukaryota	Alveolata	Dinoflagellata	Dinophyceae
																																						b8cd2d642a164f6a368dc547f2620541	0.0671271	-0.796434	3.06	-0.260273	0.794653	0.986277	conventional	Eukaryota	Alveolata	Ciliophora	Oligohymenophorea
																																						b8fe8d8622fca35540f63f1550eccd10	0.279055	-0.464586	2.33345	-0.199098	0.842186	0.986277	conventional	Eukaryota	Stramenopiles	Ochrophyta	Bacillariophyta
																																						b9c5423e69a46d35f97ed5d77d368d6e	0.201381	-0.385949	3.05932	-0.126155	0.899609	0.986277	conventional	Eukaryota	Alveolata	Dinoflagellata	Syndiniales
																																						bab4f66990d12069a960c5d1ed88a178	0.253356	-1.53607	2.55893	-0.60028	0.54832	0.986277	conventional	Eukaryota	Hacrobia	Katablepharidophyta	Katablepharidaceae
																																						bb8071bce2c36b63178abe1fe3e66b6e	0.0345071	-0.302709	3.05964	-0.0989361	0.921189	0.986277	conventional	Eukaryota	Rhizaria	Cercozoa	Filosa-Thecofilosea
																																						bba8bedc98b49fd6f784debf4c447197	0.10788	-0.0974125	3.05932	-0.0318412	0.974599	0.986277	conventional	Eukaryota	Alveolata	Ciliophora	CONThreeP
																																						bc13f5e8f588f67491dd07821548f64b	0.0671271	-0.796434	3.06	-0.260273	0.794653	0.986277	conventional	Eukaryota	Stramenopiles	Ochrophyta	Chrysophyceae
																																						bca8f89a03d2f71816fad933916bbd7e	0.0671271	-0.796434	3.06	-0.260273	0.794653	0.986277	conventional	Eukaryota	Stramenopiles	Ochrophyta	Dictyochophyceae
																																						bccf36a9fe9b3c4d14b9dd581e86930b	0.0690143	-0.0974125	3.05932	-0.0318412	0.974599	0.986277	conventional	Eukaryota	Stramenopiles	Pseudofungi	Oomycota
																																						bd09c24c4671c0b77e9b69ab7069f458	3.68386	2.98235	1.92773	1.54708	0.121844	0.986277	FT	Eukaryota	Stramenopiles	Ochrophyta	Bacillariophyta
																																						be5315717b5bc856ff6d990b54466c74	0.0310061	-0.796434	3.06	-0.260273	0.794653	0.986277	conventional	Eukaryota	Stramenopiles	Ochrophyta	Bacillariophyta
																																						beced93e3b5a5052a793233326760cba	0.27417	0.340972	3.02436	0.112742	0.910235	0.986277	FT	Eukaryota	Stramenopiles	Ochrophyta	Dictyochophyceae
																																						bf57db72d6a981acd32efb8306c222dd	0.141909	0.643058	3.05575	0.210442	0.833323	0.986277	FT	Eukaryota	Archaeplastida	Chlorophyta	Trebouxiophyceae
																																						c07bfc204f53d5b72ddabeef51c5602d	0.134254	-1.08792	3.05985	-0.355546	0.722181	0.986277	conventional	Eukaryota	Rhizaria	Cercozoa	Filosa-Thecofilosea
																																						c0890e8fb0a3c8d4f3e3601ab3695775	0.0671271	-0.796434	3.06	-0.260273	0.794653	0.986277	conventional	Eukaryota	Alveolata	Dinoflagellata	Dinophyceae
																																						c1003dea9f7269fab8a12d34c7f70a79	0.0671271	-0.796434	3.06	-0.260273	0.794653	0.986277	conventional	Eukaryota	Stramenopiles	Ochrophyta	Dictyochophyceae
																																						c2ce8b16d2b2d469bdbcf34371e1131e	0.0537225	-0.796434	3.06	-0.260273	0.794653	0.986277	conventional	Eukaryota	Stramenopiles	Pseudofungi	MAST-1
																																						c45925a511b69c9e384f50ca9a41bea9	0.477438	0.28277	2.64537	0.106892	0.914874	0.986277	FT	Eukaryota	Archaeplastida	Chlorophyta	Mamiellophyceae
																																						c4f1b972dd7534aff15b3d2c303889a2	0.0941685	-0.325231	3.05922	-0.106312	0.915335	0.986277	conventional	Eukaryota	Alveolata	Dinoflagellata	Dinophyceae
																																						c5047066f5941580afc7df4ceb2d77de	0.146934	0.118642	3.05871	0.0387883	0.969059	0.986277	FT	Eukaryota	Alveolata	Dinoflagellata	Dinophyceae
																																						c53d17d3ee688e3ba2e0a649b1a066a7	0.107445	-1.08792	3.05985	-0.355546	0.722181	0.986277	conventional	Eukaryota	Hacrobia	Cryptophyta	Cryptophyceae
																																						c5907e870e162cc6ff094375151af895	0.134254	-1.08792	3.05985	-0.355546	0.722181	0.986277	conventional	Eukaryota	Alveolata	Dinoflagellata	Syndiniales
																																						c6ea36e9efb9583f12f69c380f3314f6	0.0671271	-0.302709	3.05964	-0.0989361	0.921189	0.986277	conventional	Eukaryota	Stramenopiles	Pseudofungi	Oomycota
																																						c76452318d6e09b2c2f2b2338e85459c	1.11175	0.17237	1.68149	0.10251	0.918352	0.986277	FT	Eukaryota	Alveolata	Dinoflagellata	Dinophyceae
																																						c8c3eca7dea6ef6e141c33fd5ce46674	0.0671271	-0.796434	3.06	-0.260273	0.794653	0.986277	conventional	Eukaryota	Alveolata	Dinoflagellata	Dinophyceae
																																						c8e3d9e5db2cf310a1a5fb77239b8366	0.066513	-0.796434	3.06	-0.260273	0.794653	0.986277	conventional	Eukaryota	Stramenopiles	Ochrophyta	Bacillariophyta
																																						ca57281951b4c994d0f73362142fb7db	0.0671271	-0.302709	3.05964	-0.0989361	0.921189	0.986277	conventional	Eukaryota	Stramenopiles	Ochrophyta	Dictyochophyceae
																																						ca6b1951679d905dda301c15764c614d	0.207168	-1.72171	3.05449	-0.563665	0.572982	0.986277	conventional	Eukaryota	Stramenopiles	Ochrophyta	Bacillariophyta
																																						ca7acff7fea036b20f6ec4f13f9cd417	0.46989	0.595205	2.64092	0.225378	0.821685	0.986277	FT	Eukaryota	Alveolata	Dinoflagellata	Dinophyceae
																																						cb7051cc59c17087512ce7d10531e349	0.0537225	-0.796434	3.06	-0.260273	0.794653	0.986277	conventional	Eukaryota	Archaeplastida	Streptophyta	Streptophyta_X
																																						cf3a5f1675ce41828fc4ae792264a142	0.12085	-1.08792	3.05985	-0.355546	0.722181	0.986277	conventional	Eukaryota	Stramenopiles	Ochrophyta	Bacillariophyta
																																						d03fb58ebc834dca2521cc86e55aadd0	1.85105	0.576404	1.75536	0.328368	0.742633	0.986277	FT	Eukaryota	Stramenopiles	Ochrophyta	Bacillariophyta
																																						d15221cc200aa4967a374ac12743a79e	0.508991	-2.98409	2.52179	-1.18332	0.236683	0.986277	conventional	Eukaryota	Stramenopiles	Ochrophyta	Bacillariophyta
																																						d215839d5c3b482696c290e763464700	0.0671271	-0.796434	3.06	-0.260273	0.794653	0.986277	conventional	Eukaryota	Alveolata	Dinoflagellata	Dinophyceae
																																						d3730caa55885f92d840aa9ef70874cc	0.0690143	-0.0974125	3.05932	-0.0318412	0.974599	0.986277	conventional	Eukaryota	Stramenopiles	Sagenista	MAST-7
																																						d526a7819ac7a1b6014d82984aa21c3a	0.03896	-0.302709	3.05964	-0.0989361	0.921189	0.986277	conventional	Eukaryota	Rhizaria	Cercozoa	Filosa-Thecofilosea
																																						d586a42fd0cb973aa9e37c4aadbc0ed9	0.0407527	-0.302709	3.05964	-0.0989361	0.921189	0.986277	conventional	Eukaryota	Alveolata	Dinoflagellata	Dinophyceae
																																						d5f8c22d3105f5b18c56a1c072f6e745	0.345071	1.37293	2.97608	0.461321	0.644568	0.986277	FT	Eukaryota	Hacrobia	Haptophyta	Prymnesiophyceae
																																						d61bef1daf91aa84b8da4558bb8da6b4	0.656068	-2.62402	2.1112	-1.2429	0.213904	0.986277	conventional	Eukaryota	Archaeplastida	Chlorophyta	Pyramimonadophyceae
																																						d8f588d0fcf9f6d8cd2475475743d1ef	0.138029	0.341134	3.05799	0.111555	0.911176	0.986277	FT	Eukaryota	Alveolata	Dinoflagellata	Syndiniales
																																						d8fd113b6bdb2adec1d66bb164e77b5c	1.10466	-2.19429	1.88767	-1.16243	0.24506	0.986277	conventional	Eukaryota	Alveolata	Dinoflagellata	Dinophyceae
																																						d9a110d4de20acb33cb3c932274bbf99	0.0671271	-0.796434	3.06	-0.260273	0.794653	0.986277	conventional	Eukaryota	Hacrobia	Haptophyta	Prymnesiophyceae
																																						db1fb9ef14320d3ed4ec543c8bf6d251	0.134254	-0.591245	3.05964	-0.19324	0.846771	0.986277	conventional	Eukaryota	Alveolata	Dinoflagellata	Dinophyceae
																																						dba937ebe2d9f4b1a04c4b29cb0a9955	0.205156	0.0525977	3.05799	0.0172001	0.986277	0.986277	FT	Eukaryota	Alveolata	Dinoflagellata	Syndiniales
																																						ddf93b9c423f0ee0a06af7cf7c4aa164	0.0818902	-1.08792	3.05985	-0.355546	0.722181	0.986277	conventional	Eukaryota	Archaeplastida	Chlorophyta	Pyramimonadophyceae
																																						e08785011244a82d02eb5d440e750157	0.0981332	-0.591245	3.05964	-0.19324	0.846771	0.986277	conventional	Eukaryota	Alveolata	Ciliophora	Spirotrichea
																																						e0bc87e7bf4f30e77694ee163076bcd3	0.306368	1.2096	2.7615	0.438025	0.661368	0.986277	FT	Eukaryota	Stramenopiles	Ochrophyta	Bacillariophyta
																																						e0d5cf792d7533b9fb4d357a7718fe5a	0.817004	1.01621	2.23963	0.453741	0.650015	0.986277	FT	Eukaryota	Alveolata	Dinoflagellata	Dinophyceae
																																						e1794adf8847661e5a0be72e28382226	0.0671271	-0.796434	3.06	-0.260273	0.794653	0.986277	conventional	Eukaryota	Hacrobia	Haptophyta	Prymnesiophyceae
																																						e26d388bf422731b4084f1d4f14f3932	0.0818902	-1.08792	3.05985	-0.355546	0.722181	0.986277	conventional	Eukaryota	Archaeplastida	Chlorophyta	Ulvophyceae
																																						e2760f858965805593017a5922732efc	0.702277	-0.707518	2.60792	-0.271295	0.786164	0.986277	conventional	Eukaryota	Alveolata	Dinoflagellata	Dinophyceae
																																						e29ef0af0e9801314d9734c071db2389	0.147271	-1.50674	3.0571	-0.492866	0.622107	0.986277	conventional	Eukaryota	Alveolata	Dinoflagellata	Dinophyceae
																																						e2f1780c43a35d6cb5cf28c6508a13d0	0.375366	-0.609653	2.68655	-0.226928	0.82048	0.986277	conventional	Eukaryota	Alveolata	Dinoflagellata	Dinophyceae
																																						e33d5a8447133088447f72ddd5368bed	0.142481	0.118642	3.05871	0.0387883	0.969059	0.986277	FT	Eukaryota	Stramenopiles	Ochrophyta	Pelagophyceae
																																						e53ad16ee4b1f6829655168dcbfe8ce4	0.0407527	-0.302709	3.05964	-0.0989361	0.921189	0.986277	conventional	Eukaryota	Stramenopiles	Ochrophyta	Dictyochophyceae
																																						e62eed88f21e42555be29f66957fd3d4	0.0671271	-0.796434	3.06	-0.260273	0.794653	0.986277	conventional	Eukaryota	Alveolata	Dinoflagellata	Dinophyceae
																																						e645ed94b8bcacf228fbf61d1e67c24d	0.0409451	-0.796434	3.06	-0.260273	0.794653	0.986277	conventional	Eukaryota	Stramenopiles	Ochrophyta	Dictyochophyceae
																																						e6c796741a7529ad588d1aec86aec28f	0.0690143	-0.0974125	3.05932	-0.0318412	0.974599	0.986277	conventional	Eukaryota	Hacrobia	Haptophyta	Prymnesiophyceae
																																						e79cfeab088e01096e37554528017f4b	0.371788	1.53069	2.94404	0.519929	0.603113	0.986277	FT	Eukaryota	Archaeplastida	Chlorophyta	Trebouxiophyceae
																																						e8482e7b0cc83704974f2e548838333b	0.0671271	-0.302709	3.05964	-0.0989361	0.921189	0.986277	conventional	Eukaryota	Alveolata	Ciliophora	Litostomatea
																																						e99b705aaa0fefd38d31144b15ac2fd3	0.980409	-0.594321	1.80129	-0.329942	0.741444	0.986277	conventional	Eukaryota	Alveolata	Dinoflagellata	Dinophyceae
																																						e9a03b50a38aad14cf18b86bbd71e4fd	0.441311	1.67351	2.23345	0.749295	0.453679	0.986277	FT	Eukaryota	Stramenopiles	Ochrophyta	Bacillariophyta
																																						e9a9d6b7d6516ae7276789d5774d714e	0.589615	0.904114	1.72515	0.524078	0.600224	0.986277	FT	Eukaryota	Hacrobia	Haptophyta	Prymnesiophyceae
																																						ea1188a7cdbdeec768a23fe4fcb307d6	0.201381	0.118642	3.05871	0.0387884	0.969059	0.986277	FT	Eukaryota	Alveolata	Dinoflagellata	Dinophyceae
																																						ecc1a379d482c2ae7a55ea789a68b057	0.241699	-0.67791	2.80408	-0.241758	0.808968	0.986277	conventional	Eukaryota	Alveolata	Ciliophora	Litostomatea
																																						ecc235f027279df50a4dd72dc37959cd	0.308212	-1.6165	2.48574	-0.650307	0.515494	0.986277	conventional	Eukaryota	Hacrobia	Katablepharidophyta	Katablepharidaceae
																																						ed859e98ca389516db06052c9fcdae37	0.176989	0.610057	3.056	0.199626	0.841773	0.986277	FT	Eukaryota	Rhizaria	Cercozoa	Filosa-Thecofilosea
																																						ee896fb80c5de1805f3013fda3d4b868	0.537017	-1.69392	2.56937	-0.659273	0.509721	0.986277	conventional	Eukaryota	Amoebozoa	Conosa	Variosea
																																						ef102e7bf7ddb82fd65b50c8dd6438f9	0.168761	-0.882727	3.05949	-0.288521	0.772948	0.986277	conventional	Eukaryota	Stramenopiles
																																						ef6399bad1022b937f7cacb8df0b5585	0.0690143	-0.0974125	3.05932	-0.0318412	0.974599	0.986277	conventional	Eukaryota	Alveolata	Ciliophora	Spirotrichea
																																						f172d8e91ca2d5e9c5bb9e7e4c7e0945	0.201381	0.118642	3.05871	0.0387884	0.969059	0.986277	FT	Eukaryota	Alveolata	Dinoflagellata	Dinophyceae
																																						f200a73a4e2d1848f001c326914ba904	0.0671271	-0.796434	3.06	-0.260273	0.794653	0.986277	conventional	Eukaryota	Stramenopiles	Opalozoa	MAST-12
																																						f3e74ebcce5804931992ab1ddd3f4fd2	0.605293	-0.344871	1.94637	-0.177187	0.859361	0.986277	conventional	Eukaryota	Stramenopiles	Ochrophyta	Bacillariophyta
																																						f850df3dbd42471b981e75e9f3a4450d	0.0690143	-0.302709	3.05964	-0.0989361	0.921189	0.986277	conventional	Eukaryota	Stramenopiles	Ochrophyta	Bolidophyceae
																																						f8b4f65518c591fd0fb5f186aee922ee	0.0671271	-0.302709	3.05964	-0.0989361	0.921189	0.986277	conventional	Eukaryota	Alveolata	Dinoflagellata	Dinophyceae
																																						fa4e640c573edc3a3d169b330b55d648	0.512714	-1.94802	2.36691	-0.823022	0.410495	0.986277	conventional	Eukaryota	Alveolata	Dinoflagellata	Dinophyceae
																																						fad749f20db69bb7e28328031a704231	0.0690143	-0.0974125	3.05932	-0.0318412	0.974599	0.986277	conventional	Eukaryota	Alveolata	Dinoflagellata	Dinophyceae
																																						fb4dc80f29685ac9dc2f2dfee99bd920	0.334681	-0.770433	2.28163	-0.337668	0.735614	0.986277	conventional	Eukaryota	Alveolata	Dinoflagellata	Dinophyceae
																																						fb97230cd285da6ef03305beb19e7ad3	0.0671271	-0.302709	3.05964	-0.0989361	0.921189	0.986277	conventional	Eukaryota	Stramenopiles	Ochrophyta	Dictyochophyceae
																																						fcee0df3d7b5e44ca21b6cc56aa5903f	0.134254	-1.08792	3.05985	-0.355546	0.722181	0.986277	conventional	Eukaryota	Stramenopiles	Ochrophyta	Dictyochophyceae
																																						fe3d9260f7b0c12877e946eeaa4838b4	4.32484	-1.72007	1.39363	-1.23424	0.217115	0.986277	conventional	Eukaryota	Alveolata	Dinoflagellata	Dinophyceae
																																						fea0237b3324cd6e6bc15b77b1df13ad	1.4768	-4.51436	2.40297	-1.87866	0.060291	0.986277	conventional	Eukaryota	Stramenopiles	Pseudofungi	Pirsonia_Clade
																																						ffb96603598f84c5d575b2c9e8db855f	0.0671271	-0.302709	3.05964	-0.0989361	0.921189	0.986277	conventional	Eukaryota	Stramenopiles	Sagenista	MAST-6
[truncated: 4 more columns]

## Sheet: Tab. S10
Tab. S10-A. Cost breakdown of extraction work flows (€/sample).
DNeasy-based filter extraction costs	quantity per sample	Catalogue number	Cost per reaction
Glass Beads, 0,5 mm	50 µL	N030.1	0.01
Glass Beads, 0,1 mm	50 µL	N029.1	0.01
Buffer AP1 (200/250),KG	400 µL	1014630	0.2
Reagent dx	1 µL	19088	0.06
QIAGEN Proteinase K (10 ml)	45 µL	19133	3.02
RNase A (17,500 U)	4 µL	19101	0.51
Buffer P3	130 µL	19053	0.02
Buffer AW1	525 µL	19081	0.12
Bufffer AW2	500 µL	19072	0.06
Molecular Grade TE	150 µL	93302-100ML	0.06
ACROPREP ADVANCE 1 ML LT DNA BINDING,	0.0104167	738-0209	0.33
Filter SUPOR (PES) 47 mm, 0.2 100/PAK	1	WTWAT200539	2.36
Total Cost Extraction, per sample			6.77
Sample Volume	Catalogue number	1000 µL	400 µL	200 µL	100 µL
		Volume per reaction	Volume per reaction	Volume per reaction	Volume per reaction
Proteinase K	19133	25 µL	20 µL	10 µL	5 µL
IGEPAL (SI I3021 0050),	SI I3021 0050	2 µL	0.8 µL	0.4 µL	0.2 µL
PBS	AM9624	8 µL	3.2 µL	1.6 µL	0.8 µL
		Cost per reaction	Cost per reaction	Cost per reaction	Cost per reaction
Proteinase K volume	19133	1.68	1.34	0.67	0.34
IGEPAL	SI I3021 0050	0.01	0	0	0
PBS	AM9624	0	0	0	0
Total Cost Extraction, per sample		1.68	1.34	0.67	0.34
Ampure beads (0.8 X 10 µL)					0.1
Total Cost Extraction, per sample (metagenomes)					0.44
Bramucci, Anna R., et al. ISME communications 1.1 (2021): 79.	Total Cost Extraction, per sample
100 µL	7.09
10 µL	0.72
Power Water (Baramucci)	10.38
Tab. S10-B. Time required for extraction of 96 samples. The preprocessing step for the conventional method includes filtration of 500 mL marine water samples using a 12-place manifold under moderate vacuum followed by rinsing of the filtration apparatus, whereas for the HiMEx workflows, preprocessing involves only sample transfer into a 96-well plate.
HiMEx Extraction method	Sample preprocessing	Hands on	Incubation	Ampure bead purification	Total time of extraction
FT	3 min	5	40		48
FTP	3 min	8	40		51
FTPIG	3 min	11	40		54
FTPIG (metagoneme)	3 min	11	40	6	60
Conventional Extraxtion using Qiagen plant mini kit	3 hours	24 hrs	50 min		27 hours and 50 minutes ( a 3 and a half day work flow )

[truncated: 5 more sheets: Tab. S11, Tab. S12, Tab. S13, Tab.S14, Tab. S15]
